# Supplementary material for: Tris[(1-isopropylbenzimidazol-2-yl)dimethylsilyl]methyl metal complexes, [TismPriBenz]M: a new class of metallacarbatranes, isomerization to a tris(N-heterocyclic carbene) derivative, and evidence for an inverted ligand field
Source: Chem Sci. 2017 May 2;8(6):4465–74. doi: 10.1039/c7sc00499k (PMC6100236; doi:10.1039/c7sc00499k)
Supplement: Supplementary file 2 [file SC-008-C7SC00499K-s002.cif]

# Electronic Supplementary Material (ESI) for Chemical Science.
# This journal is © The Royal Society of Chemistry 2017

####################################################################### 
# 
# This file contains crystal structure data downloaded from the 
# Cambridge Structural Database (CSD) hosted by the Cambridge 
# Crystallographic Data Centre (CCDC).
# 
# Full information about CCDC data access policies and citation 
# guidelines are available at http://www.ccdc.cam.ac.uk/access/V1 
# 
# Audit and citation data items may have been added by the CCDC. 
# Please retain this information to preserve the provenance of 
# this file and to allow appropriate attribution of the data. 
# 
#######################################################################

data_nibr2mr
_database_code_depnum_ccdc_archive 'CCDC 1529730'
_audit_update_record             
;
2017-01-25 deposited with the CCDC.
2017-03-29 downloaded from the CCDC.
;

_audit_creation_method           SHELXL-2014/7
_shelx_SHELXL_version_number     2014/7
_chemical_name_systematic        ?
_chemical_name_common            ?
_chemical_melting_point          ?
_chemical_formula_moiety         ?
_chemical_formula_sum            'C41 H59 Br N6 Ni O Si3'
_chemical_formula_weight         874.83

loop_
_atom_type_symbol
_atom_type_description
_atom_type_scat_dispersion_real
_atom_type_scat_dispersion_imag
_atom_type_scat_source
C C 0.0033 0.0016 'International Tables Vol C Tables 4.2.6.8 and 6.1.1.4'
H H 0.0000 0.0000 'International Tables Vol C Tables 4.2.6.8 and 6.1.1.4'
Br Br -0.2901 2.4595 'International Tables Vol C Tables 4.2.6.8 and 6.1.1.4'
N N 0.0061 0.0033 'International Tables Vol C Tables 4.2.6.8 and 6.1.1.4'
Ni Ni 0.3393 1.1124 'International Tables Vol C Tables 4.2.6.8 and 6.1.1.4'
O O 0.0106 0.0060 'International Tables Vol C Tables 4.2.6.8 and 6.1.1.4'
Si Si 0.0817 0.0704 'International Tables Vol C Tables 4.2.6.8 and 6.1.1.4'

_space_group_crystal_system      triclinic
_space_group_IT_number           2
_space_group_name_H-M_alt        'P -1'
_space_group_name_Hall           '-P 1'

_shelx_space_group_comment       
; 
The symmetry employed for this shelxl refinement is uniquely defined 
by the following loop, which should always be used as a source of 
symmetry information in preference to the above space-group names. 
They are only intended as comments. 
;

loop_
_space_group_symop_operation_xyz
'x, y, z'
'-x, -y, -z'

_cell_length_a                   9.4796(9)
_cell_length_b                   15.2993(14)
_cell_length_c                   15.5434(14)
_cell_angle_alpha                89.3810(10)
_cell_angle_beta                 78.4190(10)
_cell_angle_gamma                77.8830(10)
_cell_volume                     2158.0(3)
_cell_formula_units_Z            2
_cell_measurement_temperature    130(2)
_cell_measurement_reflns_used    9859
_cell_measurement_theta_min      2.37
_cell_measurement_theta_max      32.61

_exptl_crystal_description       block
_exptl_crystal_colour            green
_exptl_crystal_density_meas      ?
_exptl_crystal_density_method    ?
_exptl_crystal_density_diffrn    1.346
_exptl_crystal_F_000             920
_exptl_transmission_factor_min   ?
_exptl_transmission_factor_max   ?
_exptl_crystal_size_max          0.270
_exptl_crystal_size_mid          0.200
_exptl_crystal_size_min          0.120
_exptl_absorpt_coefficient_mu    1.498
_shelx_estimated_absorpt_T_min   0.688
_shelx_estimated_absorpt_T_max   0.841
_exptl_absorpt_correction_type   empirical
_exptl_absorpt_correction_T_min  0.6879
_exptl_absorpt_correction_T_max  0.8407
_exptl_absorpt_process_details   sadabs
_exptl_absorpt_special_details   ?
_diffrn_ambient_temperature      130(2)
_diffrn_radiation_wavelength     0.71073
_diffrn_radiation_type           MoK\a
_diffrn_source                   ?
_diffrn_measurement_device_type  'Bruker APEX-II CCD'
_diffrn_measurement_method       '\f and \w scans'
_diffrn_detector_area_resol_mean ?
_diffrn_reflns_number            38415
_diffrn_reflns_av_unetI/netI     0.0456
_diffrn_reflns_av_R_equivalents  0.0316
_diffrn_reflns_limit_h_min       -14
_diffrn_reflns_limit_h_max       14
_diffrn_reflns_limit_k_min       -23
_diffrn_reflns_limit_k_max       22
_diffrn_reflns_limit_l_min       -23
_diffrn_reflns_limit_l_max       23
_diffrn_reflns_theta_min         1.338
_diffrn_reflns_theta_max         32.918
_diffrn_reflns_theta_full        25.000
_diffrn_measured_fraction_theta_max 0.932
_diffrn_measured_fraction_theta_full 1.000
_diffrn_reflns_Laue_measured_fraction_max 0.932
_diffrn_reflns_Laue_measured_fraction_full 1.000
_diffrn_reflns_point_group_measured_fraction_max 0.932
_diffrn_reflns_point_group_measured_fraction_full 1.000
_reflns_number_total             15099
_reflns_number_gt                11453
_reflns_threshold_expression     'I > 2\s(I)'
_reflns_Friedel_coverage         0.000
_reflns_Friedel_fraction_max     .
_reflns_Friedel_fraction_full    .

_reflns_special_details          
; 
 Reflections were merged by SHELXL according to the crystal 
 class for the calculation of statistics and refinement. 
  
 _reflns_Friedel_fraction is defined as the number of unique 
 Friedel pairs measured divided by the number that would be 
 possible theoretically, ignoring centric projections and 
 systematic absences. 
;

_computing_data_collection       'Bruker APEX2'
_computing_cell_refinement       'Bruker SAINT'
_computing_data_reduction        'Bruker SAINT'
_computing_structure_solution    'SHELXS-97 (Sheldrick, 2008)'
_computing_structure_refinement  'SHELXL-2014/7 (Sheldrick, 2014)'
_computing_molecular_graphics    'Bruker SHELXTL'
_computing_publication_material  'Bruker SHELXTL'
_refine_special_details          ?
_refine_ls_structure_factor_coef Fsqd
_refine_ls_matrix_type           full
_refine_ls_weighting_scheme      calc
_refine_ls_weighting_details     
'w=1/[\s^2^(Fo^2^)+(0.0485P)^2^+0.4017P] where P=(Fo^2^+2Fc^2^)/3'
_atom_sites_solution_primary     ?
_atom_sites_solution_secondary   ?
_atom_sites_solution_hydrogens   geom
_refine_ls_hydrogen_treatment    constr
_refine_ls_extinction_method     none
_refine_ls_extinction_coef       .
_refine_ls_number_reflns         15099
_refine_ls_number_parameters     490
_refine_ls_number_restraints     0
_refine_ls_R_factor_all          0.0618
_refine_ls_R_factor_gt           0.0398
_refine_ls_wR_factor_ref         0.1003
_refine_ls_wR_factor_gt          0.0922
_refine_ls_goodness_of_fit_ref   1.057
_refine_ls_restrained_S_all      1.057
_refine_ls_shift/su_max          0.001
_refine_ls_shift/su_mean         0.000

loop_
_atom_site_label
_atom_site_type_symbol
_atom_site_fract_x
_atom_site_fract_y
_atom_site_fract_z
_atom_site_U_iso_or_equiv
_atom_site_adp_type
_atom_site_occupancy
_atom_site_site_symmetry_order
_atom_site_calc_flag
_atom_site_refinement_flags_posn
_atom_site_refinement_flags_adp
_atom_site_refinement_flags_occupancy
_atom_site_disorder_assembly
_atom_site_disorder_group
Ni Ni 0.05138(2) 0.23988(2) 0.22706(2) 0.01396(5) Uani 1 1 d . . . . .
Br Br -0.16985(2) 0.18977(2) 0.20513(2) 0.02327(5) Uani 1 1 d . . . . .
Si1 Si 0.31645(5) 0.11686(3) 0.29763(4) 0.02132(10) Uani 1 1 d . . . . .
Si2 Si 0.32245(5) 0.31547(3) 0.25611(3) 0.01628(9) Uani 1 1 d . . . . .
Si3 Si 0.36315(5) 0.17647(4) 0.10296(3) 0.02193(11) Uani 1 1 d . . . . .
N11 N 0.02786(15) 0.19626(9) 0.35821(9) 0.0161(3) Uani 1 1 d . . . . .
N12 N 0.11272(15) 0.14125(10) 0.47630(10) 0.0181(3) Uani 1 1 d . . . . .
N21 N 0.01554(14) 0.36669(9) 0.27261(9) 0.0150(3) Uani 1 1 d . . . . .
N22 N 0.09255(15) 0.48226(9) 0.31882(9) 0.0172(3) Uani 1 1 d . . . . .
N31 N 0.09571(16) 0.28286(10) 0.09592(9) 0.0188(3) Uani 1 1 d . . . . .
N32 N 0.24568(18) 0.30123(12) -0.03022(10) 0.0283(4) Uani 1 1 d . . . . .
O O -0.0093(2) 0.14729(13) 0.78511(11) 0.0538(5) Uani 1 1 d . . . . .
C1 C 0.29299(17) 0.20741(11) 0.22001(11) 0.0174(3) Uani 1 1 d . . . . .
C101 C 0.4939(2) 0.08883(16) 0.33854(17) 0.0409(6) Uani 1 1 d . . . . .
H10A H 0.5767 0.0913 0.2900 0.061 Uiso 1 1 calc R U . . .
H10B H 0.5062 0.0285 0.3618 0.061 Uiso 1 1 calc R U . . .
H10C H 0.4914 0.1321 0.3852 0.061 Uiso 1 1 calc R U . . .
C102 C 0.2866(3) 0.00571(14) 0.26554(16) 0.0417(6) Uani 1 1 d . . . . .
H10D H 0.3730 -0.0253 0.2230 0.063 Uiso 1 1 calc R U . . .
H10E H 0.1993 0.0145 0.2390 0.063 Uiso 1 1 calc R U . . .
H10F H 0.2717 -0.0303 0.3178 0.063 Uiso 1 1 calc R U . . .
C103 C 0.14700(18) 0.15546(11) 0.38774(11) 0.0172(3) Uani 1 1 d . . . . .
C104 C -0.08958(17) 0.20812(11) 0.42992(11) 0.0158(3) Uani 1 1 d . . . . .
C105 C -0.23932(18) 0.24269(12) 0.43429(11) 0.0193(3) Uani 1 1 d . . . . .
H10G H -0.2752 0.2661 0.3841 0.023 Uiso 1 1 calc R U . . .
C106 C -0.33381(19) 0.24163(13) 0.51475(12) 0.0233(4) Uani 1 1 d . . . . .
H10H H -0.4367 0.2631 0.5193 0.028 Uiso 1 1 calc R U . . .
C107 C -0.2806(2) 0.20962(12) 0.58938(12) 0.0229(4) Uani 1 1 d . . . . .
H10I H -0.3485 0.2107 0.6436 0.027 Uiso 1 1 calc R U . . .
C108 C -0.1325(2) 0.17642(12) 0.58682(11) 0.0213(3) Uani 1 1 d . . . . .
H10J H -0.0970 0.1559 0.6380 0.026 Uiso 1 1 calc R U . . .
C109 C -0.03745(18) 0.17458(11) 0.50516(11) 0.0176(3) Uani 1 1 d . . . . .
C110 C 0.2174(2) 0.09292(12) 0.52817(12) 0.0219(4) Uani 1 1 d . . . . .
H11A H 0.3138 0.0719 0.4865 0.026 Uiso 1 1 calc R U . . .
C111 C 0.1672(2) 0.00982(13) 0.56716(14) 0.0300(4) Uani 1 1 d . . . . .
H11B H 0.1528 -0.0274 0.5201 0.045 Uiso 1 1 calc R U . . .
H11C H 0.0742 0.0279 0.6098 0.045 Uiso 1 1 calc R U . . .
H11D H 0.2424 -0.0244 0.5966 0.045 Uiso 1 1 calc R U . . .
C112 C 0.2433(2) 0.15600(13) 0.59597(14) 0.0288(4) Uani 1 1 d . . . . .
H11E H 0.2749 0.2076 0.5664 0.043 Uiso 1 1 calc R U . . .
H11F H 0.3199 0.1244 0.6259 0.043 Uiso 1 1 calc R U . . .
H11G H 0.1516 0.1766 0.6392 0.043 Uiso 1 1 calc R U . . .
C201 C 0.4365(2) 0.37447(13) 0.17162(14) 0.0275(4) Uani 1 1 d . . . . .
H20A H 0.5382 0.3399 0.1579 0.041 Uiso 1 1 calc R U . . .
H20B H 0.4350 0.4341 0.1947 0.041 Uiso 1 1 calc R U . . .
H20C H 0.3958 0.3802 0.1181 0.041 Uiso 1 1 calc R U . . .
C202 C 0.3986(2) 0.31271(14) 0.35870(14) 0.0302(4) Uani 1 1 d . . . . .
H20D H 0.4997 0.2772 0.3473 0.045 Uiso 1 1 calc R U . . .
H20E H 0.3375 0.2857 0.4054 0.045 Uiso 1 1 calc R U . . .
H20F H 0.3985 0.3738 0.3770 0.045 Uiso 1 1 calc R U . . .
C203 C 0.13309(17) 0.39564(11) 0.28527(10) 0.0147(3) Uani 1 1 d . . . . .
C204 C -0.10625(18) 0.43576(11) 0.29870(11) 0.0165(3) Uani 1 1 d . . . . .
C205 C -0.25481(19) 0.43980(13) 0.29905(12) 0.0224(4) Uani 1 1 d . . . . .
H20G H -0.2870 0.3904 0.2789 0.027 Uiso 1 1 calc R U . . .
C206 C -0.3534(2) 0.51854(14) 0.32991(14) 0.0301(4) Uani 1 1 d . . . . .
H20H H -0.4554 0.5230 0.3318 0.036 Uiso 1 1 calc R U . . .
C207 C -0.3057(2) 0.59176(14) 0.35846(15) 0.0328(5) Uani 1 1 d . . . . .
H20I H -0.3765 0.6449 0.3788 0.039 Uiso 1 1 calc R U . . .
C208 C -0.1586(2) 0.58922(13) 0.35804(13) 0.0270(4) Uani 1 1 d . . . . .
H20J H -0.1270 0.6392 0.3774 0.032 Uiso 1 1 calc R U . . .
C209 C -0.05870(19) 0.50913(12) 0.32770(11) 0.0189(3) Uani 1 1 d . . . . .
C210 C 0.1604(3) 0.55867(15) 0.43962(13) 0.0328(5) Uani 1 1 d . . . . .
H21A H 0.1642 0.5034 0.4723 0.049 Uiso 1 1 calc R U . . .
H21B H 0.0620 0.5971 0.4565 0.049 Uiso 1 1 calc R U . . .
H21C H 0.2339 0.5900 0.4532 0.049 Uiso 1 1 calc R U . . .
C211 C 0.1931(2) 0.61832(13) 0.28480(13) 0.0298(4) Uani 1 1 d . . . . .
H21D H 0.2150 0.5998 0.2225 0.045 Uiso 1 1 calc R U . . .
H21E H 0.2680 0.6495 0.2965 0.045 Uiso 1 1 calc R U . . .
H21F H 0.0959 0.6586 0.2992 0.045 Uiso 1 1 calc R U . . .
C212 C 0.1934(2) 0.53605(12) 0.34117(12) 0.0224(4) Uani 1 1 d . . . . .
H21G H 0.2952 0.4980 0.3264 0.027 Uiso 1 1 calc R U . . .
C301 C 0.3235(3) 0.07021(14) 0.06449(15) 0.0362(5) Uani 1 1 d . . . . .
H30A H 0.3905 0.0189 0.0829 0.054 Uiso 1 1 calc R U . . .
H30B H 0.3377 0.0689 0.0003 0.054 Uiso 1 1 calc R U . . .
H30C H 0.2214 0.0673 0.0902 0.054 Uiso 1 1 calc R U . . .
C302 C 0.5638(2) 0.17100(17) 0.05648(15) 0.0381(5) Uani 1 1 d . . . . .
H30D H 0.6229 0.1401 0.0971 0.057 Uiso 1 1 calc R U . . .
H30E H 0.5810 0.2318 0.0484 0.057 Uiso 1 1 calc R U . . .
H30F H 0.5920 0.1383 -0.0003 0.057 Uiso 1 1 calc R U . . .
C303 C 0.2336(2) 0.26172(13) 0.04985(12) 0.0224(4) Uani 1 1 d . . . . .
C304 C 0.0132(2) 0.33791(12) 0.04372(12) 0.0218(3) Uani 1 1 d . . . . .
C305 C -0.1367(2) 0.37639(13) 0.05898(13) 0.0260(4) Uani 1 1 d . . . . .
H30G H -0.2016 0.3658 0.1112 0.031 Uiso 1 1 calc R U . . .
C306 C -0.1875(2) 0.43085(14) -0.00527(14) 0.0324(4) Uani 1 1 d . . . . .
H30H H -0.2895 0.4574 0.0028 0.039 Uiso 1 1 calc R U . . .
C307 C -0.0909(3) 0.44747(15) -0.08195(14) 0.0360(5) Uani 1 1 d . . . . .
H30I H -0.1286 0.4873 -0.1232 0.043 Uiso 1 1 calc R U . . .
C308 C 0.0563(3) 0.40782(15) -0.09894(13) 0.0348(5) Uani 1 1 d . . . . .
H30J H 0.1205 0.4183 -0.1515 0.042 Uiso 1 1 calc R U . . .
C309 C 0.1076(2) 0.35131(13) -0.03546(12) 0.0266(4) Uani 1 1 d . . . . .
C310 C 0.3801(3) 0.28439(18) -0.09977(15) 0.0427(6) Uani 1 1 d . . . . .
H31A H 0.4563 0.2406 -0.0764 0.051 Uiso 1 1 calc R U . . .
C311 C 0.4404(3) 0.3686(2) -0.11890(19) 0.0554(7) Uani 1 1 d . . . . .
H31B H 0.4603 0.3914 -0.0649 0.083 Uiso 1 1 calc R U . . .
H31C H 0.3678 0.4141 -0.1408 0.083 Uiso 1 1 calc R U . . .
H31D H 0.5319 0.3547 -0.1634 0.083 Uiso 1 1 calc R U . . .
C312 C 0.3552(4) 0.2400(2) -0.18107(17) 0.0643(9) Uani 1 1 d . . . . .
H31E H 0.3207 0.1849 -0.1647 0.096 Uiso 1 1 calc R U . . .
H31F H 0.4479 0.2257 -0.2245 0.096 Uiso 1 1 calc R U . . .
H31G H 0.2810 0.2809 -0.2063 0.096 Uiso 1 1 calc R U . . .
C401 C 0.0841(3) 0.06579(18) 0.80347(16) 0.0496(7) Uani 1 1 d . . . . .
H40A H 0.1889 0.0682 0.7823 0.060 Uiso 1 1 calc R U . . .
H40B H 0.0636 0.0144 0.7735 0.060 Uiso 1 1 calc R U . . .
C402 C 0.0529(4) 0.0555(2) 0.90047(18) 0.0774(11) Uani 1 1 d . . . . .
H40C H -0.0040 0.0083 0.9164 0.093 Uiso 1 1 calc R U . . .
H40D H 0.1459 0.0394 0.9223 0.093 Uiso 1 1 calc R U . . .
C403 C -0.0301(5) 0.1397(2) 0.93645(18) 0.0807(12) Uani 1 1 d . . . . .
H40E H 0.0344 0.1742 0.9577 0.097 Uiso 1 1 calc R U . . .
H40F H -0.1086 0.1316 0.9866 0.097 Uiso 1 1 calc R U . . .
C404 C -0.0963(3) 0.18825(19) 0.86539(17) 0.0526(7) Uani 1 1 d . . . . .
H40G H -0.1999 0.1827 0.8712 0.063 Uiso 1 1 calc R U . . .
H40H H -0.0936 0.2525 0.8681 0.063 Uiso 1 1 calc R U . . .

loop_
_atom_site_aniso_label
_atom_site_aniso_U_11
_atom_site_aniso_U_22
_atom_site_aniso_U_33
_atom_site_aniso_U_23
_atom_site_aniso_U_13
_atom_site_aniso_U_12
Ni 0.00989(9) 0.01569(10) 0.01634(10) 0.00070(8) -0.00208(7) -0.00336(7)
Br 0.01865(9) 0.03242(11) 0.02311(9) 0.00186(7) -0.00611(7) -0.01341(7)
Si1 0.0125(2) 0.0177(2) 0.0303(3) 0.00429(19) -0.00054(18) 0.00063(17)
Si2 0.01030(19) 0.0180(2) 0.0209(2) 0.00124(17) -0.00357(16) -0.00347(16)
Si3 0.0136(2) 0.0256(3) 0.0246(3) -0.0059(2) 0.00066(18) -0.00379(19)
N11 0.0115(6) 0.0178(7) 0.0191(7) 0.0027(5) -0.0036(5) -0.0028(5)
N12 0.0160(6) 0.0179(7) 0.0207(7) 0.0033(5) -0.0076(5) -0.0010(5)
N21 0.0115(6) 0.0164(7) 0.0174(6) 0.0019(5) -0.0031(5) -0.0035(5)
N22 0.0152(6) 0.0174(7) 0.0194(7) -0.0011(5) -0.0026(5) -0.0049(5)
N31 0.0160(6) 0.0233(7) 0.0176(7) 0.0007(6) -0.0022(5) -0.0063(6)
N32 0.0273(8) 0.0367(10) 0.0190(8) 0.0020(7) 0.0046(6) -0.0113(7)
O 0.0674(13) 0.0564(12) 0.0287(9) 0.0099(8) -0.0109(8) 0.0076(10)
C1 0.0107(7) 0.0182(8) 0.0221(8) 0.0004(6) -0.0009(6) -0.0028(6)
C101 0.0152(9) 0.0425(13) 0.0602(15) 0.0262(11) -0.0051(9) 0.0011(8)
C102 0.0527(14) 0.0213(10) 0.0425(13) -0.0018(9) 0.0086(11) -0.0059(10)
C103 0.0140(7) 0.0158(8) 0.0223(8) 0.0029(6) -0.0056(6) -0.0024(6)
C104 0.0136(7) 0.0165(8) 0.0175(7) 0.0012(6) -0.0033(6) -0.0036(6)
C105 0.0141(7) 0.0227(9) 0.0208(8) 0.0010(7) -0.0044(6) -0.0024(6)
C106 0.0146(8) 0.0296(10) 0.0241(9) -0.0034(7) -0.0005(6) -0.0043(7)
C107 0.0237(9) 0.0251(9) 0.0176(8) -0.0024(7) 0.0021(7) -0.0060(7)
C108 0.0265(9) 0.0213(9) 0.0162(8) 0.0006(6) -0.0046(7) -0.0053(7)
C109 0.0176(7) 0.0151(8) 0.0204(8) 0.0001(6) -0.0060(6) -0.0026(6)
C110 0.0214(8) 0.0200(8) 0.0256(9) 0.0027(7) -0.0124(7) 0.0000(7)
C111 0.0394(11) 0.0204(9) 0.0351(11) 0.0063(8) -0.0217(9) -0.0044(8)
C112 0.0319(10) 0.0252(10) 0.0346(11) 0.0019(8) -0.0189(9) -0.0065(8)
C201 0.0197(8) 0.0266(10) 0.0344(10) -0.0015(8) 0.0048(7) -0.0104(7)
C202 0.0278(10) 0.0311(11) 0.0380(11) 0.0033(9) -0.0209(9) -0.0069(8)
C203 0.0139(7) 0.0177(8) 0.0133(7) 0.0026(6) -0.0029(6) -0.0051(6)
C204 0.0142(7) 0.0165(8) 0.0172(8) 0.0017(6) -0.0014(6) -0.0012(6)
C205 0.0138(7) 0.0262(9) 0.0260(9) 0.0023(7) -0.0036(6) -0.0020(7)
C206 0.0130(8) 0.0333(11) 0.0393(11) -0.0012(9) -0.0009(7) 0.0012(7)
C207 0.0213(9) 0.0271(10) 0.0406(12) -0.0055(9) 0.0022(8) 0.0081(8)
C208 0.0266(9) 0.0205(9) 0.0304(10) -0.0053(7) -0.0007(8) -0.0016(7)
C209 0.0172(8) 0.0192(8) 0.0188(8) 0.0008(6) -0.0012(6) -0.0030(6)
C210 0.0406(12) 0.0389(12) 0.0241(10) -0.0026(8) -0.0067(9) -0.0197(10)
C211 0.0362(11) 0.0257(10) 0.0294(10) -0.0005(8) -0.0014(8) -0.0156(8)
C212 0.0216(8) 0.0232(9) 0.0246(9) -0.0026(7) -0.0042(7) -0.0100(7)
C301 0.0390(12) 0.0285(11) 0.0398(12) -0.0107(9) -0.0066(10) -0.0052(9)
C302 0.0205(9) 0.0569(15) 0.0330(11) -0.0148(10) 0.0032(8) -0.0072(9)
C303 0.0210(8) 0.0284(10) 0.0178(8) -0.0017(7) 0.0008(6) -0.0099(7)
C304 0.0254(9) 0.0240(9) 0.0188(8) 0.0030(7) -0.0067(7) -0.0093(7)
C305 0.0259(9) 0.0295(10) 0.0247(9) 0.0043(8) -0.0095(7) -0.0064(8)
C306 0.0369(11) 0.0307(11) 0.0336(11) 0.0047(9) -0.0177(9) -0.0063(9)
C307 0.0565(14) 0.0300(11) 0.0292(11) 0.0089(9) -0.0222(10) -0.0134(10)
C308 0.0526(14) 0.0352(12) 0.0205(9) 0.0079(8) -0.0084(9) -0.0175(10)
C309 0.0323(10) 0.0282(10) 0.0210(9) 0.0023(7) -0.0042(7) -0.0114(8)
C310 0.0392(13) 0.0526(15) 0.0271(11) 0.0040(10) 0.0153(9) -0.0101(11)
C311 0.0419(14) 0.0676(19) 0.0506(16) 0.0102(13) 0.0154(12) -0.0224(13)
C312 0.087(2) 0.0596(18) 0.0328(14) -0.0081(12) 0.0199(14) -0.0145(16)
C401 0.0636(17) 0.0465(15) 0.0312(12) 0.0030(11) -0.0081(12) 0.0037(13)
C402 0.096(3) 0.089(3) 0.0304(14) 0.0093(15) -0.0151(15) 0.019(2)
C403 0.131(3) 0.0553(19) 0.0283(14) 0.0037(13) 0.0013(16) 0.026(2)
C404 0.0528(16) 0.0533(16) 0.0413(14) 0.0083(12) -0.0015(12) 0.0041(13)

_geom_special_details            
; 
 All esds (except the esd in the dihedral angle between two l.s. planes) 
 are estimated using the full covariance matrix.  The cell esds are taken 
 into account individually in the estimation of esds in distances, angles 
 and torsion angles; correlations between esds in cell parameters are only 
 used when they are defined by crystal symmetry.  An approximate (isotropic) 
 treatment of cell esds is used for estimating esds involving l.s. planes. 
;

loop_
_geom_bond_atom_site_label_1
_geom_bond_atom_site_label_2
_geom_bond_distance
_geom_bond_site_symmetry_2
_geom_bond_publ_flag
Ni N21 2.0093(14) . ?
Ni N11 2.1216(14) . ?
Ni N31 2.1230(14) . ?
Ni C1 2.2197(16) . ?
Ni Br 2.4638(3) . ?
Si1 C1 1.8348(18) . ?
Si1 C102 1.870(2) . ?
Si1 C101 1.881(2) . ?
Si1 C103 1.8992(18) . ?
Si2 C1 1.8448(17) . ?
Si2 C202 1.8746(19) . ?
Si2 C201 1.8768(19) . ?
Si2 C203 1.9217(17) . ?
Si3 C1 1.8377(18) . ?
Si3 C301 1.873(2) . ?
Si3 C302 1.878(2) . ?
Si3 C303 1.898(2) . ?
N11 C103 1.335(2) . ?
N11 C104 1.391(2) . ?
N12 C103 1.375(2) . ?
N12 C109 1.390(2) . ?
N12 C110 1.477(2) . ?
N21 C203 1.332(2) . ?
N21 C204 1.387(2) . ?
N22 C203 1.377(2) . ?
N22 C209 1.385(2) . ?
N22 C212 1.477(2) . ?
N31 C303 1.333(2) . ?
N31 C304 1.394(2) . ?
N32 C303 1.372(2) . ?
N32 C309 1.388(3) . ?
N32 C310 1.474(3) . ?
O C404 1.420(3) . ?
O C401 1.432(3) . ?
C101 H10A 0.9800 . ?
C101 H10B 0.9800 . ?
C101 H10C 0.9800 . ?
C102 H10D 0.9800 . ?
C102 H10E 0.9800 . ?
C102 H10F 0.9800 . ?
C104 C105 1.395(2) . ?
C104 C109 1.410(2) . ?
C105 C106 1.387(2) . ?
C105 H10G 0.9500 . ?
C106 C107 1.400(3) . ?
C106 H10H 0.9500 . ?
C107 C108 1.382(3) . ?
C107 H10I 0.9500 . ?
C108 C109 1.398(2) . ?
C108 H10J 0.9500 . ?
C110 C112 1.525(3) . ?
C110 C111 1.527(3) . ?
C110 H11A 1.0000 . ?
C111 H11B 0.9800 . ?
C111 H11C 0.9800 . ?
C111 H11D 0.9800 . ?
C112 H11E 0.9800 . ?
C112 H11F 0.9800 . ?
C112 H11G 0.9800 . ?
C201 H20A 0.9800 . ?
C201 H20B 0.9800 . ?
C201 H20C 0.9800 . ?
C202 H20D 0.9800 . ?
C202 H20E 0.9800 . ?
C202 H20F 0.9800 . ?
C204 C205 1.396(2) . ?
C204 C209 1.404(2) . ?
C205 C206 1.384(3) . ?
C205 H20G 0.9500 . ?
C206 C207 1.400(3) . ?
C206 H20H 0.9500 . ?
C207 C208 1.385(3) . ?
C207 H20I 0.9500 . ?
C208 C209 1.403(3) . ?
C208 H20J 0.9500 . ?
C210 C212 1.527(3) . ?
C210 H21A 0.9800 . ?
C210 H21B 0.9800 . ?
C210 H21C 0.9800 . ?
C211 C212 1.526(3) . ?
C211 H21D 0.9800 . ?
C211 H21E 0.9800 . ?
C211 H21F 0.9800 . ?
C212 H21G 1.0000 . ?
C301 H30A 0.9800 . ?
C301 H30B 0.9800 . ?
C301 H30C 0.9800 . ?
C302 H30D 0.9800 . ?
C302 H30E 0.9800 . ?
C302 H30F 0.9800 . ?
C304 C305 1.392(3) . ?
C304 C309 1.409(3) . ?
C305 C306 1.390(3) . ?
C305 H30G 0.9500 . ?
C306 C307 1.406(3) . ?
C306 H30H 0.9500 . ?
C307 C308 1.373(3) . ?
C307 H30I 0.9500 . ?
C308 C309 1.398(3) . ?
C308 H30J 0.9500 . ?
C310 C311 1.519(4) . ?
C310 C312 1.523(4) . ?
C310 H31A 1.0000 . ?
C311 H31B 0.9800 . ?
C311 H31C 0.9800 . ?
C311 H31D 0.9800 . ?
C312 H31E 0.9800 . ?
C312 H31F 0.9800 . ?
C312 H31G 0.9800 . ?
C401 C402 1.490(4) . ?
C401 H40A 0.9900 . ?
C401 H40B 0.9900 . ?
C402 C403 1.416(4) . ?
C402 H40C 0.9900 . ?
C402 H40D 0.9900 . ?
C403 C404 1.493(4) . ?
C403 H40E 0.9900 . ?
C403 H40F 0.9900 . ?
C404 H40G 0.9900 . ?
C404 H40H 0.9900 . ?

loop_
_geom_angle_atom_site_label_1
_geom_angle_atom_site_label_2
_geom_angle_atom_site_label_3
_geom_angle
_geom_angle_site_symmetry_1
_geom_angle_site_symmetry_3
_geom_angle_publ_flag
N21 Ni N11 89.36(5) . . ?
N21 Ni N31 90.34(6) . . ?
N11 Ni N31 174.72(5) . . ?
N21 Ni C1 96.75(6) . . ?
N11 Ni C1 87.18(6) . . ?
N31 Ni C1 87.63(6) . . ?
N21 Ni Br 115.15(4) . . ?
N11 Ni Br 92.67(4) . . ?
N31 Ni Br 92.23(4) . . ?
C1 Ni Br 148.10(5) . . ?
C1 Si1 C102 117.57(10) . . ?
C1 Si1 C101 118.50(9) . . ?
C102 Si1 C101 104.03(12) . . ?
C1 Si1 C103 101.07(7) . . ?
C102 Si1 C103 100.66(9) . . ?
C101 Si1 C103 113.89(10) . . ?
C1 Si2 C202 115.22(9) . . ?
C1 Si2 C201 115.97(8) . . ?
C202 Si2 C201 107.41(10) . . ?
C1 Si2 C203 107.54(7) . . ?
C202 Si2 C203 104.65(8) . . ?
C201 Si2 C203 104.97(8) . . ?
C1 Si3 C301 116.02(9) . . ?
C1 Si3 C302 118.23(9) . . ?
C301 Si3 C302 105.66(10) . . ?
C1 Si3 C303 101.39(8) . . ?
C301 Si3 C303 100.25(9) . . ?
C302 Si3 C303 114.04(10) . . ?
C103 N11 C104 106.48(14) . . ?
C103 N11 Ni 119.53(11) . . ?
C104 N11 Ni 133.64(11) . . ?
C103 N12 C109 107.76(13) . . ?
C103 N12 C110 124.89(14) . . ?
C109 N12 C110 127.21(15) . . ?
C203 N21 C204 107.32(14) . . ?
C203 N21 Ni 116.51(11) . . ?
C204 N21 Ni 136.13(11) . . ?
C203 N22 C209 107.68(14) . . ?
C203 N22 C212 125.68(14) . . ?
C209 N22 C212 126.64(15) . . ?
C303 N31 C304 106.68(15) . . ?
C303 N31 Ni 118.60(12) . . ?
C304 N31 Ni 134.47(12) . . ?
C303 N32 C309 107.76(15) . . ?
C303 N32 C310 124.44(18) . . ?
C309 N32 C310 127.53(18) . . ?
C404 O C401 109.03(18) . . ?
Si1 C1 Si3 116.53(9) . . ?
Si1 C1 Si2 115.36(9) . . ?
Si3 C1 Si2 115.83(9) . . ?
Si1 C1 Ni 103.07(7) . . ?
Si3 C1 Ni 101.60(8) . . ?
Si2 C1 Ni 100.83(7) . . ?
Si1 C101 H10A 109.5 . . ?
Si1 C101 H10B 109.5 . . ?
H10A C101 H10B 109.5 . . ?
Si1 C101 H10C 109.5 . . ?
H10A C101 H10C 109.5 . . ?
H10B C101 H10C 109.5 . . ?
Si1 C102 H10D 109.5 . . ?
Si1 C102 H10E 109.5 . . ?
H10D C102 H10E 109.5 . . ?
Si1 C102 H10F 109.5 . . ?
H10D C102 H10F 109.5 . . ?
H10E C102 H10F 109.5 . . ?
N11 C103 N12 111.18(14) . . ?
N11 C103 Si1 113.89(12) . . ?
N12 C103 Si1 134.32(12) . . ?
N11 C104 C105 130.02(15) . . ?
N11 C104 C109 109.17(14) . . ?
C105 C104 C109 120.76(15) . . ?
C106 C105 C104 117.46(16) . . ?
C106 C105 H10G 121.3 . . ?
C104 C105 H10G 121.3 . . ?
C105 C106 C107 121.31(16) . . ?
C105 C106 H10H 119.3 . . ?
C107 C106 H10H 119.3 . . ?
C108 C107 C106 122.16(16) . . ?
C108 C107 H10I 118.9 . . ?
C106 C107 H10I 118.9 . . ?
C107 C108 C109 116.68(16) . . ?
C107 C108 H10J 121.7 . . ?
C109 C108 H10J 121.7 . . ?
N12 C109 C108 132.98(16) . . ?
N12 C109 C104 105.40(14) . . ?
C108 C109 C104 121.58(16) . . ?
N12 C110 C112 110.57(15) . . ?
N12 C110 C111 110.58(15) . . ?
C112 C110 C111 113.95(16) . . ?
N12 C110 H11A 107.1 . . ?
C112 C110 H11A 107.1 . . ?
C111 C110 H11A 107.1 . . ?
C110 C111 H11B 109.5 . . ?
C110 C111 H11C 109.5 . . ?
H11B C111 H11C 109.5 . . ?
C110 C111 H11D 109.5 . . ?
H11B C111 H11D 109.5 . . ?
H11C C111 H11D 109.5 . . ?
C110 C112 H11E 109.5 . . ?
C110 C112 H11F 109.5 . . ?
H11E C112 H11F 109.5 . . ?
C110 C112 H11G 109.5 . . ?
H11E C112 H11G 109.5 . . ?
H11F C112 H11G 109.5 . . ?
Si2 C201 H20A 109.5 . . ?
Si2 C201 H20B 109.5 . . ?
H20A C201 H20B 109.5 . . ?
Si2 C201 H20C 109.5 . . ?
H20A C201 H20C 109.5 . . ?
H20B C201 H20C 109.5 . . ?
Si2 C202 H20D 109.5 . . ?
Si2 C202 H20E 109.5 . . ?
H20D C202 H20E 109.5 . . ?
Si2 C202 H20F 109.5 . . ?
H20D C202 H20F 109.5 . . ?
H20E C202 H20F 109.5 . . ?
N21 C203 N22 110.50(14) . . ?
N21 C203 Si2 118.28(12) . . ?
N22 C203 Si2 131.22(12) . . ?
N21 C204 C205 130.26(16) . . ?
N21 C204 C209 108.53(14) . . ?
C205 C204 C209 121.22(16) . . ?
C206 C205 C204 117.39(17) . . ?
C206 C205 H20G 121.3 . . ?
C204 C205 H20G 121.3 . . ?
C205 C206 C207 121.32(18) . . ?
C205 C206 H20H 119.3 . . ?
C207 C206 H20H 119.3 . . ?
C208 C207 C206 122.12(18) . . ?
C208 C207 H20I 118.9 . . ?
C206 C207 H20I 118.9 . . ?
C207 C208 C209 116.67(18) . . ?
C207 C208 H20J 121.7 . . ?
C209 C208 H20J 121.7 . . ?
N22 C209 C208 132.74(17) . . ?
N22 C209 C204 105.98(14) . . ?
C208 C209 C204 121.28(16) . . ?
C212 C210 H21A 109.5 . . ?
C212 C210 H21B 109.5 . . ?
H21A C210 H21B 109.5 . . ?
C212 C210 H21C 109.5 . . ?
H21A C210 H21C 109.5 . . ?
H21B C210 H21C 109.5 . . ?
C212 C211 H21D 109.5 . . ?
C212 C211 H21E 109.5 . . ?
H21D C211 H21E 109.5 . . ?
C212 C211 H21F 109.5 . . ?
H21D C211 H21F 109.5 . . ?
H21E C211 H21F 109.5 . . ?
N22 C212 C211 111.02(15) . . ?
N22 C212 C210 111.28(15) . . ?
C211 C212 C210 113.13(16) . . ?
N22 C212 H21G 107.0 . . ?
C211 C212 H21G 107.0 . . ?
C210 C212 H21G 107.0 . . ?
Si3 C301 H30A 109.5 . . ?
Si3 C301 H30B 109.5 . . ?
H30A C301 H30B 109.5 . . ?
Si3 C301 H30C 109.5 . . ?
H30A C301 H30C 109.5 . . ?
H30B C301 H30C 109.5 . . ?
Si3 C302 H30D 109.5 . . ?
Si3 C302 H30E 109.5 . . ?
H30D C302 H30E 109.5 . . ?
Si3 C302 H30F 109.5 . . ?
H30D C302 H30F 109.5 . . ?
H30E C302 H30F 109.5 . . ?
N31 C303 N32 111.15(16) . . ?
N31 C303 Si3 114.32(13) . . ?
N32 C303 Si3 134.19(14) . . ?
C305 C304 N31 130.40(17) . . ?
C305 C304 C309 120.86(17) . . ?
N31 C304 C309 108.73(16) . . ?
C306 C305 C304 117.33(19) . . ?
C306 C305 H30G 121.3 . . ?
C304 C305 H30G 121.3 . . ?
C305 C306 C307 121.3(2) . . ?
C305 C306 H30H 119.4 . . ?
C307 C306 H30H 119.4 . . ?
C308 C307 C306 121.9(2) . . ?
C308 C307 H30I 119.0 . . ?
C306 C307 H30I 119.0 . . ?
C307 C308 C309 117.1(2) . . ?
C307 C308 H30J 121.5 . . ?
C309 C308 H30J 121.5 . . ?
N32 C309 C308 132.92(19) . . ?
N32 C309 C304 105.65(16) . . ?
C308 C309 C304 121.41(19) . . ?
N32 C310 C311 111.4(2) . . ?
N32 C310 C312 111.2(2) . . ?
C311 C310 C312 113.6(2) . . ?
N32 C310 H31A 106.7 . . ?
C311 C310 H31A 106.7 . . ?
C312 C310 H31A 106.7 . . ?
C310 C311 H31B 109.5 . . ?
C310 C311 H31C 109.5 . . ?
H31B C311 H31C 109.5 . . ?
C310 C311 H31D 109.5 . . ?
H31B C311 H31D 109.5 . . ?
H31C C311 H31D 109.5 . . ?
C310 C312 H31E 109.5 . . ?
C310 C312 H31F 109.5 . . ?
H31E C312 H31F 109.5 . . ?
C310 C312 H31G 109.5 . . ?
H31E C312 H31G 109.5 . . ?
H31F C312 H31G 109.5 . . ?
O C401 C402 107.6(2) . . ?
O C401 H40A 110.2 . . ?
C402 C401 H40A 110.2 . . ?
O C401 H40B 110.2 . . ?
C402 C401 H40B 110.2 . . ?
H40A C401 H40B 108.5 . . ?
C403 C402 C401 105.6(3) . . ?
C403 C402 H40C 110.6 . . ?
C401 C402 H40C 110.6 . . ?
C403 C402 H40D 110.6 . . ?
C401 C402 H40D 110.6 . . ?
H40C C402 H40D 108.7 . . ?
C402 C403 C404 107.4(2) . . ?
C402 C403 H40E 110.2 . . ?
C404 C403 H40E 110.2 . . ?
C402 C403 H40F 110.2 . . ?
C404 C403 H40F 110.2 . . ?
H40E C403 H40F 108.5 . . ?
O C404 C403 105.8(2) . . ?
O C404 H40G 110.6 . . ?
C403 C404 H40G 110.6 . . ?
O C404 H40H 110.6 . . ?
C403 C404 H40H 110.6 . . ?
H40G C404 H40H 108.7 . . ?

loop_
_geom_torsion_atom_site_label_1
_geom_torsion_atom_site_label_2
_geom_torsion_atom_site_label_3
_geom_torsion_atom_site_label_4
_geom_torsion
_geom_torsion_site_symmetry_1
_geom_torsion_site_symmetry_2
_geom_torsion_site_symmetry_3
_geom_torsion_site_symmetry_4
_geom_torsion_publ_flag
C102 Si1 C1 Si3 -39.67(14) . . . . ?
C101 Si1 C1 Si3 86.82(14) . . . . ?
C103 Si1 C1 Si3 -148.03(9) . . . . ?
C102 Si1 C1 Si2 179.48(10) . . . . ?
C101 Si1 C1 Si2 -54.02(14) . . . . ?
C103 Si1 C1 Si2 71.13(10) . . . . ?
C102 Si1 C1 Ni 70.61(11) . . . . ?
C101 Si1 C1 Ni -162.90(10) . . . . ?
C103 Si1 C1 Ni -37.75(9) . . . . ?
C301 Si3 C1 Si1 42.93(13) . . . . ?
C302 Si3 C1 Si1 -84.16(13) . . . . ?
C303 Si3 C1 Si1 150.40(9) . . . . ?
C301 Si3 C1 Si2 -176.41(10) . . . . ?
C302 Si3 C1 Si2 56.50(14) . . . . ?
C303 Si3 C1 Si2 -68.94(10) . . . . ?
C301 Si3 C1 Ni -68.21(11) . . . . ?
C302 Si3 C1 Ni 164.71(10) . . . . ?
C303 Si3 C1 Ni 39.27(9) . . . . ?
C202 Si2 C1 Si1 8.56(13) . . . . ?
C201 Si2 C1 Si1 135.24(10) . . . . ?
C203 Si2 C1 Si1 -107.68(9) . . . . ?
C202 Si2 C1 Si3 -132.56(10) . . . . ?
C201 Si2 C1 Si3 -5.89(13) . . . . ?
C203 Si2 C1 Si3 111.20(9) . . . . ?
C202 Si2 C1 Ni 118.77(9) . . . . ?
C201 Si2 C1 Ni -114.55(9) . . . . ?
C203 Si2 C1 Ni 2.54(9) . . . . ?
C104 N11 C103 N12 -0.89(19) . . . . ?
Ni N11 C103 N12 173.17(10) . . . . ?
C104 N11 C103 Si1 171.45(11) . . . . ?
Ni N11 C103 Si1 -14.49(16) . . . . ?
C109 N12 C103 N11 0.28(19) . . . . ?
C110 N12 C103 N11 176.17(15) . . . . ?
C109 N12 C103 Si1 -169.92(14) . . . . ?
C110 N12 C103 Si1 6.0(3) . . . . ?
C1 Si1 C103 N11 35.84(14) . . . . ?
C102 Si1 C103 N11 -85.28(15) . . . . ?
C101 Si1 C103 N11 164.04(13) . . . . ?
C1 Si1 C103 N12 -154.17(17) . . . . ?
C102 Si1 C103 N12 84.72(19) . . . . ?
C101 Si1 C103 N12 -26.0(2) . . . . ?
C103 N11 C104 C105 -176.07(18) . . . . ?
Ni N11 C104 C105 11.1(3) . . . . ?
C103 N11 C104 C109 1.16(18) . . . . ?
Ni N11 C104 C109 -171.69(12) . . . . ?
N11 C104 C105 C106 176.19(17) . . . . ?
C109 C104 C105 C106 -0.8(3) . . . . ?
C104 C105 C106 C107 1.9(3) . . . . ?
C105 C106 C107 C108 -0.9(3) . . . . ?
C106 C107 C108 C109 -1.2(3) . . . . ?
C103 N12 C109 C108 178.05(18) . . . . ?
C110 N12 C109 C108 2.3(3) . . . . ?
C103 N12 C109 C104 0.44(18) . . . . ?
C110 N12 C109 C104 -175.33(16) . . . . ?
C107 C108 C109 N12 -174.94(18) . . . . ?
C107 C108 C109 C104 2.4(3) . . . . ?
N11 C104 C109 N12 -0.99(18) . . . . ?
C105 C104 C109 N12 176.54(15) . . . . ?
N11 C104 C109 C108 -178.94(15) . . . . ?
C105 C104 C109 C108 -1.4(3) . . . . ?
C103 N12 C110 C112 114.71(19) . . . . ?
C109 N12 C110 C112 -70.2(2) . . . . ?
C103 N12 C110 C111 -118.12(19) . . . . ?
C109 N12 C110 C111 57.0(2) . . . . ?
C204 N21 C203 N22 -0.19(18) . . . . ?
Ni N21 C203 N22 -178.25(10) . . . . ?
C204 N21 C203 Si2 179.70(11) . . . . ?
Ni N21 C203 Si2 1.63(16) . . . . ?
C209 N22 C203 N21 -0.01(18) . . . . ?
C212 N22 C203 N21 179.92(15) . . . . ?
C209 N22 C203 Si2 -179.88(13) . . . . ?
C212 N22 C203 Si2 0.1(2) . . . . ?
C203 N21 C204 C205 -179.80(18) . . . . ?
Ni N21 C204 C205 -2.3(3) . . . . ?
C203 N21 C204 C209 0.32(18) . . . . ?
Ni N21 C204 C209 177.82(12) . . . . ?
N21 C204 C205 C206 179.47(18) . . . . ?
C209 C204 C205 C206 -0.7(3) . . . . ?
C204 C205 C206 C207 0.9(3) . . . . ?
C205 C206 C207 C208 -0.5(3) . . . . ?
C206 C207 C208 C209 -0.2(3) . . . . ?
C203 N22 C209 C208 179.99(19) . . . . ?
C212 N22 C209 C208 0.1(3) . . . . ?
C203 N22 C209 C204 0.20(18) . . . . ?
C212 N22 C209 C204 -179.73(15) . . . . ?
C207 C208 C209 N22 -179.3(2) . . . . ?
C207 C208 C209 C204 0.5(3) . . . . ?
N21 C204 C209 N22 -0.32(19) . . . . ?
C205 C204 C209 N22 179.78(15) . . . . ?
N21 C204 C209 C208 179.86(16) . . . . ?
C205 C204 C209 C208 0.0(3) . . . . ?
C203 N22 C212 C211 117.35(18) . . . . ?
C209 N22 C212 C211 -62.7(2) . . . . ?
C203 N22 C212 C210 -115.67(19) . . . . ?
C209 N22 C212 C210 64.2(2) . . . . ?
C304 N31 C303 N32 0.6(2) . . . . ?
Ni N31 C303 N32 -174.48(12) . . . . ?
C304 N31 C303 Si3 -173.75(12) . . . . ?
Ni N31 C303 Si3 11.21(18) . . . . ?
C309 N32 C303 N31 0.6(2) . . . . ?
C310 N32 C303 N31 -173.96(19) . . . . ?
C309 N32 C303 Si3 173.30(15) . . . . ?
C310 N32 C303 Si3 -1.2(3) . . . . ?
C1 Si3 C303 N31 -35.29(15) . . . . ?
C301 Si3 C303 N31 84.12(15) . . . . ?
C302 Si3 C303 N31 -163.48(14) . . . . ?
C1 Si3 C303 N32 152.12(19) . . . . ?
C301 Si3 C303 N32 -88.5(2) . . . . ?
C302 Si3 C303 N32 23.9(2) . . . . ?
C303 N31 C304 C305 177.8(2) . . . . ?
Ni N31 C304 C305 -8.3(3) . . . . ?
C303 N31 C304 C309 -1.4(2) . . . . ?
Ni N31 C304 C309 172.45(13) . . . . ?
N31 C304 C305 C306 178.41(19) . . . . ?
C309 C304 C305 C306 -2.4(3) . . . . ?
C304 C305 C306 C307 -1.0(3) . . . . ?
C305 C306 C307 C308 3.0(3) . . . . ?
C306 C307 C308 C309 -1.4(3) . . . . ?
C303 N32 C309 C308 176.8(2) . . . . ?
C310 N32 C309 C308 -8.9(4) . . . . ?
C303 N32 C309 C304 -1.4(2) . . . . ?
C310 N32 C309 C304 172.9(2) . . . . ?
C307 C308 C309 N32 -179.9(2) . . . . ?
C307 C308 C309 C304 -2.0(3) . . . . ?
C305 C304 C309 N32 -177.59(17) . . . . ?
N31 C304 C309 N32 1.8(2) . . . . ?
C305 C304 C309 C308 4.0(3) . . . . ?
N31 C304 C309 C308 -176.67(18) . . . . ?
C303 N32 C310 C311 -116.7(2) . . . . ?
C309 N32 C310 C311 69.9(3) . . . . ?
C303 N32 C310 C312 115.5(2) . . . . ?
C309 N32 C310 C312 -57.9(3) . . . . ?
C404 O C401 C402 0.2(3) . . . . ?
O C401 C402 C403 -13.3(4) . . . . ?
C401 C402 C403 C404 20.8(5) . . . . ?
C401 O C404 C403 12.3(3) . . . . ?
C402 C403 C404 O -21.0(4) . . . . ?

_refine_diff_density_max         1.105
_refine_diff_density_min         -0.843
_refine_diff_density_rms         0.085

_shelx_res_file                  
; 
  
    nibr2mr.res created by SHELXL-2014/7 
  
TITL Tism(benz,iPr)NiBr_THF [nibr2mr] in P1                     New: P-1 
CELL  0.71073    9.4796   15.2993   15.5434    89.381    78.419    77.883 
ZERR        2    0.0009    0.0014    0.0014     0.001     0.001     0.001 
LATT   1 
SFAC  C  H Br  N Ni  O Si 
UNIT    82    118   2   12   2   2   6 
SIZE 0.12 0.2 0.27 
TEMP -143.170 
  
L.S. 18 
FMAP 2 
PLAN 20 
ACTA 50 
BOND $H 
CONF 
  
WPDB -1 
  
REM EXTI    0.000000 
WGHT    0.048500    0.401700 
FVAR       0.13301 
NI    5    0.051383    0.239881    0.227063    11.00000    0.00989    0.01569 = 
         0.01634    0.00070   -0.00208   -0.00336 
BR    3   -0.169854    0.189767    0.205132    11.00000    0.01865    0.03242 = 
         0.02311    0.00186   -0.00611   -0.01341 
SI1   7    0.316448    0.116864    0.297634    11.00000    0.01248    0.01771 = 
         0.03033    0.00429   -0.00054    0.00063 
SI2   7    0.322450    0.315474    0.256107    11.00000    0.01030    0.01804 = 
         0.02086    0.00124   -0.00357   -0.00347 
SI3   7    0.363152    0.176470    0.102959    11.00000    0.01365    0.02562 = 
         0.02455   -0.00593    0.00066   -0.00379 
N11   4    0.027861    0.196260    0.358215    11.00000    0.01150    0.01777 = 
         0.01906    0.00270   -0.00363   -0.00279 
N12   4    0.112722    0.141254    0.476303    11.00000    0.01604    0.01795 = 
         0.02073    0.00334   -0.00765   -0.00103 
N21   4    0.015544    0.366692    0.272613    11.00000    0.01146    0.01640 = 
         0.01740    0.00186   -0.00307   -0.00354 
N22   4    0.092550    0.482256    0.318824    11.00000    0.01521    0.01735 = 
         0.01941   -0.00111   -0.00257   -0.00487 
N31   4    0.095715    0.282856    0.095921    11.00000    0.01599    0.02326 = 
         0.01758    0.00070   -0.00221   -0.00631 
N32   4    0.245679    0.301231   -0.030220    11.00000    0.02729    0.03673 = 
         0.01898    0.00205    0.00459   -0.01127 
O     6   -0.009272    0.147285    0.785109    11.00000    0.06744    0.05637 = 
         0.02866    0.00994   -0.01091    0.00765 
C1    1    0.292986    0.207408    0.220012    11.00000    0.01067    0.01819 = 
         0.02205    0.00045   -0.00086   -0.00279 
C101  1    0.493933    0.088826    0.338539    11.00000    0.01519    0.04254 = 
         0.06017    0.02625   -0.00514    0.00110 
AFIX 137 
H10A  2    0.576650    0.091279    0.289962    11.00000   -1.50000 
H10B  2    0.506245    0.028508    0.361794    11.00000   -1.50000 
H10C  2    0.491354    0.132086    0.385168    11.00000   -1.50000 
AFIX   0 
C102  1    0.286568    0.005705    0.265541    11.00000    0.05272    0.02133 = 
         0.04253   -0.00178    0.00862   -0.00587 
AFIX 137 
H10D  2    0.373013   -0.025313    0.222969    11.00000   -1.50000 
H10E  2    0.199341    0.014505    0.239037    11.00000   -1.50000 
H10F  2    0.271696   -0.030316    0.317802    11.00000   -1.50000 
AFIX   0 
C103  1    0.146995    0.155461    0.387737    11.00000    0.01404    0.01583 = 
         0.02227    0.00287   -0.00559   -0.00237 
C104  1   -0.089578    0.208116    0.429919    11.00000    0.01365    0.01654 = 
         0.01751    0.00124   -0.00333   -0.00357 
C105  1   -0.239323    0.242693    0.434294    11.00000    0.01411    0.02268 = 
         0.02083    0.00098   -0.00441   -0.00239 
AFIX  43 
H10G  2   -0.275183    0.266073    0.384066    11.00000   -1.20000 
AFIX   0 
C106  1   -0.333811    0.241629    0.514752    11.00000    0.01462    0.02962 = 
         0.02413   -0.00336   -0.00049   -0.00432 
AFIX  43 
H10H  2   -0.436712    0.263056    0.519312    11.00000   -1.20000 
AFIX   0 
C107  1   -0.280606    0.209618    0.589384    11.00000    0.02369    0.02515 = 
         0.01759   -0.00237    0.00213   -0.00604 
AFIX  43 
H10I  2   -0.348545    0.210747    0.643579    11.00000   -1.20000 
AFIX   0 
C108  1   -0.132491    0.176424    0.586823    11.00000    0.02653    0.02126 = 
         0.01623    0.00057   -0.00460   -0.00534 
AFIX  43 
H10J  2   -0.097011    0.155877    0.638006    11.00000   -1.20000 
AFIX   0 
C109  1   -0.037445    0.174581    0.505155    11.00000    0.01765    0.01510 = 
         0.02044    0.00009   -0.00596   -0.00263 
C110  1    0.217439    0.092917    0.528170    11.00000    0.02140    0.02004 = 
         0.02559    0.00273   -0.01240    0.00002 
AFIX  13 
H11A  2    0.313768    0.071891    0.486539    11.00000   -1.20000 
AFIX   0 
C111  1    0.167222    0.009821    0.567161    11.00000    0.03943    0.02038 = 
         0.03511    0.00627   -0.02172   -0.00436 
AFIX 137 
H11B  2    0.152762   -0.027399    0.520090    11.00000   -1.50000 
H11C  2    0.074248    0.027939    0.609844    11.00000   -1.50000 
H11D  2    0.242426   -0.024405    0.596573    11.00000   -1.50000 
AFIX   0 
C112  1    0.243286    0.155997    0.595972    11.00000    0.03194    0.02521 = 
         0.03464    0.00188   -0.01891   -0.00651 
AFIX 137 
H11E  2    0.274947    0.207601    0.566443    11.00000   -1.50000 
H11F  2    0.319889    0.124357    0.625856    11.00000   -1.50000 
H11G  2    0.151628    0.176557    0.639174    11.00000   -1.50000 
AFIX   0 
C201  1    0.436495    0.374475    0.171616    11.00000    0.01969    0.02657 = 
         0.03436   -0.00147    0.00481   -0.01041 
AFIX 137 
H20A  2    0.538199    0.339920    0.157880    11.00000   -1.50000 
H20B  2    0.435028    0.434079    0.194714    11.00000   -1.50000 
H20C  2    0.395809    0.380234    0.118136    11.00000   -1.50000 
AFIX   0 
C202  1    0.398606    0.312707    0.358704    11.00000    0.02781    0.03105 = 
         0.03802    0.00334   -0.02090   -0.00689 
AFIX 137 
H20D  2    0.499715    0.277205    0.347265    11.00000   -1.50000 
H20E  2    0.337455    0.285651    0.405448    11.00000   -1.50000 
H20F  2    0.398462    0.373818    0.377036    11.00000   -1.50000 
AFIX   0 
C203  1    0.133092    0.395639    0.285265    11.00000    0.01386    0.01771 = 
         0.01330    0.00258   -0.00286   -0.00508 
C204  1   -0.106248    0.435756    0.298697    11.00000    0.01423    0.01650 = 
         0.01721    0.00172   -0.00139   -0.00122 
C205  1   -0.254811    0.439800    0.299047    11.00000    0.01381    0.02623 = 
         0.02599    0.00228   -0.00359   -0.00197 
AFIX  43 
H20G  2   -0.287016    0.390422    0.278882    11.00000   -1.20000 
AFIX   0 
C206  1   -0.353355    0.518542    0.329914    11.00000    0.01303    0.03328 = 
         0.03933   -0.00121   -0.00085    0.00123 
AFIX  43 
H20H  2   -0.455409    0.523007    0.331772    11.00000   -1.20000 
AFIX   0 
C207  1   -0.305708    0.591756    0.358459    11.00000    0.02134    0.02709 = 
         0.04056   -0.00551    0.00224    0.00806 
AFIX  43 
H20I  2   -0.376507    0.644896    0.378770    11.00000   -1.20000 
AFIX   0 
C208  1   -0.158634    0.589222    0.358045    11.00000    0.02659    0.02048 = 
         0.03039   -0.00527   -0.00072   -0.00161 
AFIX  43 
H20J  2   -0.127040    0.639236    0.377351    11.00000   -1.20000 
AFIX   0 
C209  1   -0.058696    0.509125    0.327697    11.00000    0.01723    0.01917 = 
         0.01879    0.00085   -0.00123   -0.00305 
C210  1    0.160410    0.558666    0.439622    11.00000    0.04062    0.03892 = 
         0.02411   -0.00258   -0.00669   -0.01968 
AFIX 137 
H21A  2    0.164213    0.503376    0.472319    11.00000   -1.50000 
H21B  2    0.061973    0.597125    0.456528    11.00000   -1.50000 
H21C  2    0.233855    0.590010    0.453185    11.00000   -1.50000 
AFIX   0 
C211  1    0.193051    0.618320    0.284798    11.00000    0.03619    0.02568 = 
         0.02944   -0.00051   -0.00142   -0.01559 
AFIX 137 
H21D  2    0.215033    0.599757    0.222549    11.00000   -1.50000 
H21E  2    0.268008    0.649457    0.296462    11.00000   -1.50000 
H21F  2    0.095862    0.658594    0.299174    11.00000   -1.50000 
AFIX   0 
C212  1    0.193439    0.536047    0.341167    11.00000    0.02162    0.02318 = 
         0.02458   -0.00259   -0.00424   -0.01002 
AFIX  13 
H21G  2    0.295181    0.498008    0.326365    11.00000   -1.20000 
AFIX   0 
C301  1    0.323465    0.070215    0.064488    11.00000    0.03901    0.02853 = 
         0.03978   -0.01067   -0.00664   -0.00520 
AFIX 137 
H30A  2    0.390525    0.018939    0.082912    11.00000   -1.50000 
H30B  2    0.337707    0.068870    0.000262    11.00000   -1.50000 
H30C  2    0.221403    0.067253    0.090167    11.00000   -1.50000 
AFIX   0 
C302  1    0.563756    0.170998    0.056475    11.00000    0.02053    0.05686 = 
         0.03301   -0.01483    0.00321   -0.00720 
AFIX 137 
H30D  2    0.622884    0.140068    0.097069    11.00000   -1.50000 
H30E  2    0.581036    0.231781    0.048449    11.00000   -1.50000 
H30F  2    0.592012    0.138292   -0.000343    11.00000   -1.50000 
AFIX   0 
C303  1    0.233594    0.261719    0.049852    11.00000    0.02103    0.02839 = 
         0.01777   -0.00174    0.00077   -0.00987 
C304  1    0.013238    0.337908    0.043721    11.00000    0.02542    0.02401 = 
         0.01877    0.00299   -0.00673   -0.00930 
C305  1   -0.136677    0.376389    0.058981    11.00000    0.02586    0.02954 = 
         0.02472    0.00431   -0.00947   -0.00635 
AFIX  43 
H30G  2   -0.201592    0.365831    0.111227    11.00000   -1.20000 
AFIX   0 
C306  1   -0.187522    0.430850   -0.005274    11.00000    0.03693    0.03071 = 
         0.03357    0.00472   -0.01770   -0.00627 
AFIX  43 
H30H  2   -0.289493    0.457357    0.002760    11.00000   -1.20000 
AFIX   0 
C307  1   -0.090926    0.447472   -0.081953    11.00000    0.05646    0.02997 = 
         0.02920    0.00890   -0.02222   -0.01344 
AFIX  43 
H30I  2   -0.128612    0.487302   -0.123217    11.00000   -1.20000 
AFIX   0 
C308  1    0.056287    0.407820   -0.098941    11.00000    0.05259    0.03517 = 
         0.02054    0.00791   -0.00838   -0.01754 
AFIX  43 
H30J  2    0.120471    0.418319   -0.151522    11.00000   -1.20000 
AFIX   0 
C309  1    0.107608    0.351305   -0.035460    11.00000    0.03230    0.02824 = 
         0.02102    0.00233   -0.00415   -0.01144 
C310  1    0.380097    0.284387   -0.099772    11.00000    0.03915    0.05264 = 
         0.02709    0.00399    0.01530   -0.01008 
AFIX  13 
H31A  2    0.456309    0.240601   -0.076375    11.00000   -1.20000 
AFIX   0 
C311  1    0.440372    0.368632   -0.118902    11.00000    0.04193    0.06761 = 
         0.05056    0.01024    0.01541   -0.02240 
AFIX 137 
H31B  2    0.460312    0.391426   -0.064871    11.00000   -1.50000 
H31C  2    0.367805    0.414065   -0.140800    11.00000   -1.50000 
H31D  2    0.531874    0.354739   -0.163372    11.00000   -1.50000 
AFIX   0 
C312  1    0.355213    0.239991   -0.181075    11.00000    0.08656    0.05956 = 
         0.03277   -0.00814    0.01986   -0.01453 
AFIX 137 
H31E  2    0.320685    0.184885   -0.164712    11.00000   -1.50000 
H31F  2    0.447921    0.225654   -0.224516    11.00000   -1.50000 
H31G  2    0.281023    0.280865   -0.206312    11.00000   -1.50000 
AFIX   0 
C401  1    0.084079    0.065794    0.803475    11.00000    0.06361    0.04648 = 
         0.03116    0.00298   -0.00806    0.00371 
AFIX  23 
H40A  2    0.188866    0.068173    0.782281    11.00000   -1.20000 
H40B  2    0.063586    0.014449    0.773506    11.00000   -1.20000 
AFIX   0 
C402  1    0.052937    0.055508    0.900465    11.00000    0.09635    0.08905 = 
         0.03039    0.00928   -0.01507    0.01872 
AFIX  23 
H40C  2   -0.004022    0.008329    0.916435    11.00000   -1.20000 
H40D  2    0.145886    0.039379    0.922343    11.00000   -1.20000 
AFIX   0 
C403  1   -0.030083    0.139714    0.936452    11.00000    0.13065    0.05530 = 
         0.02829    0.00369    0.00128    0.02594 
AFIX  23 
H40E  2    0.034418    0.174158    0.957654    11.00000   -1.20000 
H40F  2   -0.108572    0.131622    0.986593    11.00000   -1.20000 
AFIX   0 
C404  1   -0.096259    0.188248    0.865392    11.00000    0.05276    0.05334 = 
         0.04129    0.00835   -0.00153    0.00415 
AFIX  23 
H40G  2   -0.199918    0.182696    0.871228    11.00000   -1.20000 
H40H  2   -0.093598    0.252487    0.868114    11.00000   -1.20000 
  
AFIX   0 
HKLF 4 
  
REM  Tism(benz,iPr)NiBr_THF [nibr2mr] in P1                     New: P-1 
REM R1 =  0.0398 for   11453 Fo > 4sig(Fo)  and  0.0618 for all   15099 data 
REM    490 parameters refined using      0 restraints 
  
END 
  
WGHT      0.0497      0.4026 
  
REM Highest difference peak  1.105,  deepest hole -0.843,  1-sigma level  0.085 
Q1    1   0.0791  0.0981  0.9083  11.00000  0.05    1.11 
Q2    1  -0.1197  0.1418  0.1873  11.00000  0.05    0.92 
Q3    1  -0.0914  0.1195  0.9313  11.00000  0.05    0.84 
Q4    1  -0.1433  0.1840  0.2497  11.00000  0.05    0.81 
Q5    1  -0.1938  0.2453  0.2364  11.00000  0.05    0.79 
Q6    1   0.0829  0.2353  0.2709  11.00000  0.05    0.78 
Q7    1   0.0318  0.3001  0.2593  11.00000  0.05    0.77 
Q8    1  -0.1937  0.1868  0.2567  11.00000  0.05    0.66 
Q9    1   0.0981  0.1957  0.1948  11.00000  0.05    0.58 
Q10   1   0.0311  0.2438  0.1685  11.00000  0.05    0.55 
Q11   1  -0.1171  0.1930  0.1519  11.00000  0.05    0.54 
Q12   1   0.3555  0.3088  0.3057  11.00000  0.05    0.54 
Q13   1  -0.1814  0.4394  0.2962  11.00000  0.05    0.52 
Q14   1  -0.0650  0.2024  0.4691  11.00000  0.05    0.52 
Q15   1   0.1114  0.2478  0.1738  11.00000  0.05    0.51 
Q16   1  -0.2995  0.4822  0.3081  11.00000  0.05    0.51 
Q17   1   0.3593  0.1703  0.1593  11.00000  0.05    0.50 
Q18   1  -0.0026  0.2359  0.2729  11.00000  0.05    0.50 
Q19   1   0.3436  0.2622  0.2233  11.00000  0.05    0.49 
Q20   1  -0.0727  0.4707  0.3136  11.00000  0.05    0.49 
;
_shelx_res_checksum              67111
####################################################################### 
# 
# This file contains crystal structure data downloaded from the 
# Cambridge Structural Database (CSD) hosted by the Cambridge 
# Crystallographic Data Centre (CCDC).
# 
# Full information about CCDC data access policies and citation 
# guidelines are available at http://www.ccdc.cam.ac.uk/access/V1 
# 
# Audit and citation data items may have been added by the CCDC. 
# Please retain this information to preserve the provenance of 
# this file and to allow appropriate attribution of the data. 
# 
#######################################################################

data_cuc4mr
_database_code_depnum_ccdc_archive 'CCDC 1529724'
_audit_update_record             
;
2017-01-25 deposited with the CCDC.
2017-03-29 downloaded from the CCDC.
;

_audit_creation_method           SHELXL-2014/7
_shelx_SHELXL_version_number     2014/7
_chemical_name_systematic        ?
_chemical_name_common            ?
_chemical_melting_point          ?
_chemical_formula_moiety         ?
_chemical_formula_sum            'C80 H108 Cu2 N12 Si6'
_chemical_formula_weight         1533.40

loop_
_atom_type_symbol
_atom_type_description
_atom_type_scat_dispersion_real
_atom_type_scat_dispersion_imag
_atom_type_scat_source
C C 0.0033 0.0016 'International Tables Vol C Tables 4.2.6.8 and 6.1.1.4'
H H 0.0000 0.0000 'International Tables Vol C Tables 4.2.6.8 and 6.1.1.4'
N N 0.0061 0.0033 'International Tables Vol C Tables 4.2.6.8 and 6.1.1.4'
Si Si 0.0817 0.0704 'International Tables Vol C Tables 4.2.6.8 and 6.1.1.4'
Cu Cu 0.3201 1.2651 'International Tables Vol C Tables 4.2.6.8 and 6.1.1.4'

_space_group_crystal_system      trigonal
_space_group_IT_number           148
_space_group_name_H-M_alt        'R -3 :H'
_space_group_name_Hall           '-R 3'

_shelx_space_group_comment       
; 
The symmetry employed for this shelxl refinement is uniquely defined 
by the following loop, which should always be used as a source of 
symmetry information in preference to the above space-group names. 
They are only intended as comments. 
;

loop_
_space_group_symop_operation_xyz
'x, y, z'
'-y, x-y, z'
'-x+y, -x, z'
'x+2/3, y+1/3, z+1/3'
'-y+2/3, x-y+1/3, z+1/3'
'-x+y+2/3, -x+1/3, z+1/3'
'x+1/3, y+2/3, z+2/3'
'-y+1/3, x-y+2/3, z+2/3'
'-x+y+1/3, -x+2/3, z+2/3'
'-x, -y, -z'
'y, -x+y, -z'
'x-y, x, -z'
'-x+2/3, -y+1/3, -z+1/3'
'y+2/3, -x+y+1/3, -z+1/3'
'x-y+2/3, x+1/3, -z+1/3'
'-x+1/3, -y+2/3, -z+2/3'
'y+1/3, -x+y+2/3, -z+2/3'
'x-y+1/3, x+2/3, -z+2/3'

_cell_length_a                   16.4836(19)
_cell_length_b                   16.4836(19)
_cell_length_c                   26.069(3)
_cell_angle_alpha                90
_cell_angle_beta                 90
_cell_angle_gamma                120
_cell_volume                     6134.3(16)
_cell_formula_units_Z            3
_cell_measurement_temperature    130(2)
_cell_measurement_reflns_used    9879
_cell_measurement_theta_min      2.34
_cell_measurement_theta_max      30.53

_exptl_crystal_description       cube
_exptl_crystal_colour            colorless
_exptl_crystal_density_meas      ?
_exptl_crystal_density_method    ?
_exptl_crystal_density_diffrn    1.245
_exptl_crystal_F_000             2442
_exptl_transmission_factor_min   ?
_exptl_transmission_factor_max   ?
_exptl_crystal_size_max          0.480
_exptl_crystal_size_mid          0.480
_exptl_crystal_size_min          0.480
_exptl_absorpt_coefficient_mu    0.657
_shelx_estimated_absorpt_T_min   0.743
_shelx_estimated_absorpt_T_max   0.743
_exptl_absorpt_correction_type   empirical
_exptl_absorpt_correction_T_min  0.6644
_exptl_absorpt_correction_T_max  0.7461
_exptl_absorpt_process_details   sadabs
_exptl_absorpt_special_details   ?
_diffrn_ambient_temperature      130(2)
_diffrn_radiation_wavelength     0.71073
_diffrn_radiation_type           MoK\a
_diffrn_source                   ?
_diffrn_measurement_device_type  'Bruker APEX-II CCD'
_diffrn_measurement_method       '\f and \w scans'
_diffrn_detector_area_resol_mean ?
_diffrn_reflns_number            33358
_diffrn_reflns_av_unetI/netI     0.0122
_diffrn_reflns_av_R_equivalents  0.0264
_diffrn_reflns_limit_h_min       -23
_diffrn_reflns_limit_h_max       23
_diffrn_reflns_limit_k_min       -23
_diffrn_reflns_limit_k_max       23
_diffrn_reflns_limit_l_min       -37
_diffrn_reflns_limit_l_max       37
_diffrn_reflns_theta_min         1.626
_diffrn_reflns_theta_max         30.548
_diffrn_reflns_theta_full        25.242
_diffrn_measured_fraction_theta_max 1.000
_diffrn_measured_fraction_theta_full 1.000
_diffrn_reflns_Laue_measured_fraction_max 1.000
_diffrn_reflns_Laue_measured_fraction_full 1.000
_diffrn_reflns_point_group_measured_fraction_max 1.000
_diffrn_reflns_point_group_measured_fraction_full 1.000
_reflns_number_total             4192
_reflns_number_gt                3885
_reflns_threshold_expression     'I > 2\s(I)'
_reflns_Friedel_coverage         0.000
_reflns_Friedel_fraction_max     .
_reflns_Friedel_fraction_full    .

_reflns_special_details          
; 
 Reflections were merged by SHELXL according to the crystal 
 class for the calculation of statistics and refinement. 
  
 _reflns_Friedel_fraction is defined as the number of unique 
 Friedel pairs measured divided by the number that would be 
 possible theoretically, ignoring centric projections and 
 systematic absences. 
;

_computing_data_collection       'Bruker APEX2'
_computing_cell_refinement       'Bruker SAINT'
_computing_data_reduction        'Bruker SAINT'
_computing_structure_solution    'SHELXS-97 (Sheldrick 2008)'
_computing_structure_refinement  'SHELXL-2014/7 (Sheldrick, 2014)'
_computing_molecular_graphics    'Bruker SHELXTL'
_computing_publication_material  'Bruker SHELXTL'
_refine_special_details          ?
_refine_ls_structure_factor_coef Fsqd
_refine_ls_matrix_type           full
_refine_ls_weighting_scheme      calc
_refine_ls_weighting_details     
'w=1/[\s^2^(Fo^2^)+(0.0521P)^2^+11.5002P] where P=(Fo^2^+2Fc^2^)/3'
_atom_sites_solution_primary     ?
_atom_sites_solution_secondary   ?
_atom_sites_solution_hydrogens   geom
_refine_ls_hydrogen_treatment    constr
_refine_ls_extinction_method     none
_refine_ls_extinction_coef       .
_refine_ls_number_reflns         4192
_refine_ls_number_parameters     155
_refine_ls_number_restraints     0
_refine_ls_R_factor_all          0.0358
_refine_ls_R_factor_gt           0.0325
_refine_ls_wR_factor_ref         0.0903
_refine_ls_wR_factor_gt          0.0861
_refine_ls_goodness_of_fit_ref   0.960
_refine_ls_restrained_S_all      0.960
_refine_ls_shift/su_max          0.003
_refine_ls_shift/su_mean         0.000

loop_
_atom_site_label
_atom_site_type_symbol
_atom_site_fract_x
_atom_site_fract_y
_atom_site_fract_z
_atom_site_U_iso_or_equiv
_atom_site_adp_type
_atom_site_occupancy
_atom_site_site_symmetry_order
_atom_site_calc_flag
_atom_site_refinement_flags_posn
_atom_site_refinement_flags_adp
_atom_site_refinement_flags_occupancy
_atom_site_disorder_assembly
_atom_site_disorder_group
Cu Cu 0.6667 0.3333 0.52707(2) 0.01757(7) Uani 1 3 d S T P . .
Si1 Si 0.71824(2) 0.25962(2) 0.62613(2) 0.01824(8) Uani 1 1 d . . . . .
N11 N 0.69073(7) 0.18602(7) 0.56927(4) 0.01979(18) Uani 1 1 d . . . . .
N12 N 0.66269(7) 0.15767(7) 0.48708(4) 0.02058(18) Uani 1 1 d . . . . .
C1 C 0.6667 0.3333 0.62022(7) 0.0176(3) Uani 1 3 d S T P . .
C2 C 0.93709(16) 0.03092(16) 0.49937(14) 0.0726(8) Uani 1 1 d . . . . .
H2A H 0.8934 0.0524 0.4976 0.087 Uiso 1 1 calc R U . . .
C11 C 0.68059(11) 0.17612(11) 0.68189(5) 0.0320(3) Uani 1 1 d . . . . .
H11A H 0.6235 0.1179 0.6728 0.048 Uiso 1 1 calc R U . . .
H11B H 0.6682 0.2046 0.7117 0.048 Uiso 1 1 calc R U . . .
H11C H 0.7305 0.1624 0.6903 0.048 Uiso 1 1 calc R U . . .
C12 C 0.84939(9) 0.32494(9) 0.62481(5) 0.0267(2) Uani 1 1 d . . . . .
H12A H 0.8714 0.3682 0.5956 0.040 Uiso 1 1 calc R U . . .
H12B H 0.8720 0.2804 0.6214 0.040 Uiso 1 1 calc R U . . .
H12C H 0.8734 0.3604 0.6568 0.040 Uiso 1 1 calc R U . . .
C13 C 0.67182(8) 0.21844(8) 0.52501(4) 0.0190(2) Uani 1 1 d . . . . .
C14 C 0.69541(8) 0.10520(8) 0.55852(5) 0.0217(2) Uani 1 1 d . . . . .
C15 C 0.71443(10) 0.04761(9) 0.58927(5) 0.0288(3) Uani 1 1 d . . . . .
H15A H 0.7287 0.0608 0.6247 0.035 Uiso 1 1 calc R U . . .
C16 C 0.71175(12) -0.03001(11) 0.56632(6) 0.0361(3) Uani 1 1 d . . . . .
H16A H 0.7243 -0.0705 0.5865 0.043 Uiso 1 1 calc R U . . .
C17 C 0.69105(12) -0.04957(10) 0.51427(6) 0.0362(3) Uani 1 1 d . . . . .
H17A H 0.6888 -0.1036 0.4999 0.043 Uiso 1 1 calc R U . . .
C18 C 0.67369(10) 0.00855(10) 0.48321(6) 0.0298(3) Uani 1 1 d . . . . .
H18A H 0.6604 -0.0042 0.4477 0.036 Uiso 1 1 calc R U . . .
C19 C 0.67649(8) 0.08629(8) 0.50605(5) 0.0225(2) Uani 1 1 d . . . . .
C20 C 0.63555(9) 0.16706(9) 0.43468(4) 0.0240(2) Uani 1 1 d . . . . .
H20A H 0.6311 0.2254 0.4340 0.029 Uiso 1 1 calc R U . . .
C21 C 0.70974(12) 0.18039(13) 0.39551(6) 0.0395(3) Uani 1 1 d . . . . .
H21A H 0.7708 0.2321 0.4063 0.059 Uiso 1 1 calc R U . . .
H21B H 0.6933 0.1949 0.3620 0.059 Uiso 1 1 calc R U . . .
H21C H 0.7129 0.1227 0.3930 0.059 Uiso 1 1 calc R U . . .
C22 C 0.53838(10) 0.08596(10) 0.42200(6) 0.0326(3) Uani 1 1 d . . . . .
H22A H 0.4935 0.0826 0.4478 0.049 Uiso 1 1 calc R U . . .
H22B H 0.5398 0.0272 0.4220 0.049 Uiso 1 1 calc R U . . .
H22C H 0.5193 0.0959 0.3881 0.049 Uiso 1 1 calc R U . . .

loop_
_atom_site_aniso_label
_atom_site_aniso_U_11
_atom_site_aniso_U_22
_atom_site_aniso_U_33
_atom_site_aniso_U_23
_atom_site_aniso_U_13
_atom_site_aniso_U_12
Cu 0.01870(9) 0.01870(9) 0.01531(11) 0.000 0.000 0.00935(4)
Si1 0.02080(15) 0.02058(15) 0.01465(14) 0.00099(10) -0.00055(10) 0.01134(12)
N11 0.0223(4) 0.0199(4) 0.0190(4) -0.0011(3) -0.0013(3) 0.0119(4)
N12 0.0225(4) 0.0209(4) 0.0186(4) -0.0022(3) -0.0011(3) 0.0110(4)
C1 0.0188(5) 0.0188(5) 0.0152(7) 0.000 0.000 0.0094(2)
C2 0.0416(10) 0.0438(11) 0.137(3) 0.0016(12) 0.0025(13) 0.0248(9)
C11 0.0443(8) 0.0363(7) 0.0236(6) 0.0104(5) 0.0064(5) 0.0264(6)
C12 0.0225(5) 0.0303(6) 0.0290(6) -0.0018(5) -0.0048(4) 0.0146(5)
C13 0.0186(5) 0.0205(5) 0.0171(4) -0.0008(4) 0.0003(4) 0.0091(4)
C14 0.0213(5) 0.0198(5) 0.0245(5) -0.0023(4) -0.0026(4) 0.0107(4)
C15 0.0331(6) 0.0276(6) 0.0308(6) -0.0023(5) -0.0081(5) 0.0190(5)
C16 0.0433(8) 0.0296(6) 0.0445(8) -0.0045(6) -0.0120(6) 0.0250(6)
C17 0.0427(8) 0.0288(6) 0.0448(8) -0.0106(6) -0.0105(6) 0.0237(6)
C18 0.0337(6) 0.0266(6) 0.0326(6) -0.0096(5) -0.0068(5) 0.0176(5)
C19 0.0216(5) 0.0212(5) 0.0248(5) -0.0031(4) -0.0026(4) 0.0109(4)
C20 0.0279(6) 0.0249(5) 0.0169(5) -0.0013(4) -0.0007(4) 0.0114(5)
C21 0.0416(8) 0.0511(9) 0.0239(6) 0.0003(6) 0.0088(5) 0.0218(7)
C22 0.0318(6) 0.0283(6) 0.0330(7) -0.0034(5) -0.0112(5) 0.0115(5)

_geom_special_details            
; 
 All esds (except the esd in the dihedral angle between two l.s. planes) 
 are estimated using the full covariance matrix.  The cell esds are taken 
 into account individually in the estimation of esds in distances, angles 
 and torsion angles; correlations between esds in cell parameters are only 
 used when they are defined by crystal symmetry.  An approximate (isotropic) 
 treatment of cell esds is used for estimating esds involving l.s. planes. 
;

loop_
_geom_bond_atom_site_label_1
_geom_bond_atom_site_label_2
_geom_bond_distance
_geom_bond_site_symmetry_2
_geom_bond_publ_flag
Cu C13 1.9384(12) . ?
Cu C13 1.9384(12) 2_655 ?
Cu C13 1.9384(12) 3_665 ?
Cu C1 2.4283(18) . ?
Si1 C1 1.8042(4) . ?
Si1 N11 1.8233(10) . ?
Si1 C12 1.8726(13) . ?
Si1 C11 1.8811(13) . ?
N11 C13 1.3715(14) . ?
N11 C14 1.4007(15) . ?
N12 C13 1.3613(14) . ?
N12 C19 1.3958(15) . ?
N12 C20 1.4694(15) . ?
C1 Si1 1.8042(4) 2_655 ?
C1 Si1 1.8042(4) 3_665 ?
C2 C2 1.366(2) 11_666 ?
C2 C2 1.366(2) 12_546 ?
C14 C15 1.3928(17) . ?
C14 C19 1.4028(17) . ?
C15 C16 1.3930(19) . ?
C16 C17 1.397(2) . ?
C17 C18 1.389(2) . ?
C18 C19 1.3927(17) . ?
C20 C21 1.5225(19) . ?
C20 C22 1.5233(18) . ?

loop_
_geom_angle_atom_site_label_1
_geom_angle_atom_site_label_2
_geom_angle_atom_site_label_3
_geom_angle
_geom_angle_site_symmetry_1
_geom_angle_site_symmetry_3
_geom_angle_publ_flag
C13 Cu C13 119.921(4) . 2_655 ?
C13 Cu C13 119.923(3) . 3_665 ?
C13 Cu C13 119.927(3) 2_655 3_665 ?
C13 Cu C1 91.59(3) . . ?
C13 Cu C1 91.59(3) 2_655 . ?
C13 Cu C1 91.59(3) 3_665 . ?
C1 Si1 N11 109.55(6) . . ?
C1 Si1 C12 114.11(4) . . ?
N11 Si1 C12 101.48(5) . . ?
C1 Si1 C11 117.68(7) . . ?
N11 Si1 C11 105.07(6) . . ?
C12 Si1 C11 107.37(7) . . ?
C13 N11 C14 109.49(9) . . ?
C13 N11 Si1 117.00(8) . . ?
C14 N11 Si1 133.00(8) . . ?
C13 N12 C19 111.00(10) . . ?
C13 N12 C20 121.67(10) . . ?
C19 N12 C20 127.22(10) . . ?
Si1 C1 Si1 119.279(17) . 2_655 ?
Si1 C1 Si1 119.279(17) . 3_665 ?
Si1 C1 Si1 119.279(17) 2_655 3_665 ?
Si1 C1 Cu 94.90(6) . . ?
Si1 C1 Cu 94.90(6) 2_655 . ?
Si1 C1 Cu 94.90(6) 3_665 . ?
C2 C2 C2 119.94(3) 11_666 12_546 ?
N12 C13 N11 106.70(10) . . ?
N12 C13 Cu 134.14(9) . . ?
N11 C13 Cu 119.14(8) . . ?
C15 C14 N11 132.16(11) . . ?
C15 C14 C19 120.70(11) . . ?
N11 C14 C19 107.14(10) . . ?
C14 C15 C16 117.66(13) . . ?
C15 C16 C17 121.41(13) . . ?
C18 C17 C16 121.18(13) . . ?
C17 C18 C19 117.51(13) . . ?
C18 C19 N12 132.81(12) . . ?
C18 C19 C14 121.52(12) . . ?
N12 C19 C14 105.66(10) . . ?
N12 C20 C21 111.95(11) . . ?
N12 C20 C22 110.56(10) . . ?
C21 C20 C22 113.41(12) . . ?

_refine_diff_density_max         0.630
_refine_diff_density_min         -0.299
_refine_diff_density_rms         0.060

_shelx_res_file                  
; 
  
    cuc4mr.res created by SHELXL-2014/7 
  
  
TITL Tism(benz,iPr)Cu_C4 [cuc4mr] in R-3 
CELL 0.71073  16.48360  16.48360  26.06930  90.0000  90.0000 120.0000 
ZERR    3.00   0.00190   0.00190   0.00310   0.0000   0.0000   0.0000 
LATT  3 
SYMM -Y, X-Y, Z 
SYMM -X+Y, -X, Z 
SFAC C H N SI CU 
UNIT 240 324 36 18 6 
TEMP -143.160 
SIZE 0.48 0.48 0.48 
  
L.S. 12 
BOND 
FMAP 2 
PLAN 20 
ACTA 
WPDB -1 
  
REM EXTI    0.000000 
WGHT    0.052100   11.500200 
FVAR       0.05833 
CU    5    0.666667    0.333333    0.527068    10.33333    0.01870    0.01870 = 
         0.01531    0.00000    0.00000    0.00935 
SI1   4    0.718235    0.259624    0.626128    11.00000    0.02080    0.02058 = 
         0.01465    0.00099   -0.00055    0.01134 
N11   3    0.690734    0.186020    0.569270    11.00000    0.02225    0.01989 = 
         0.01899   -0.00107   -0.00129    0.01187 
N12   3    0.662695    0.157667    0.487078    11.00000    0.02247    0.02087 = 
         0.01860   -0.00221   -0.00115    0.01098 
C1    1    0.666667    0.333333    0.620217    10.33333    0.01884    0.01884 = 
         0.01521    0.00000    0.00000    0.00942 
C2    1    0.937090    0.030924    0.499368    11.00000    0.04156    0.04384 = 
         0.13715    0.00159    0.00255    0.02483 
AFIX  43 
H2A   2    0.893365    0.052419    0.497606    11.00000   -1.20000 
AFIX   0 
C11   1    0.680585    0.176122    0.681891    11.00000    0.04427    0.03633 = 
         0.02360    0.01036    0.00643    0.02639 
AFIX 137 
H11A  2    0.623516    0.117859    0.672767    11.00000   -1.50000 
H11B  2    0.668162    0.204574    0.711665    11.00000   -1.50000 
H11C  2    0.730464    0.162431    0.690291    11.00000   -1.50000 
AFIX   0 
C12   1    0.849388    0.324939    0.624808    11.00000    0.02247    0.03032 = 
         0.02903   -0.00179   -0.00479    0.01459 
AFIX 137 
H12A  2    0.871383    0.368219    0.595629    11.00000   -1.50000 
H12B  2    0.872011    0.280385    0.621355    11.00000   -1.50000 
H12C  2    0.873410    0.360396    0.656751    11.00000   -1.50000 
AFIX   0 
C13   1    0.671821    0.218442    0.525005    11.00000    0.01863    0.02047 = 
         0.01708   -0.00076    0.00030    0.00909 
C14   1    0.695408    0.105201    0.558517    11.00000    0.02135    0.01976 = 
         0.02452   -0.00230   -0.00259    0.01073 
C15   1    0.714427    0.047608    0.589269    11.00000    0.03308    0.02759 = 
         0.03081   -0.00225   -0.00808    0.01895 
AFIX  43 
H15A  2    0.728724    0.060795    0.624654    11.00000   -1.20000 
AFIX   0 
C16   1    0.711749   -0.030010    0.566316    11.00000    0.04328    0.02962 = 
         0.04454   -0.00450   -0.01198    0.02501 
AFIX  43 
H16A  2    0.724265   -0.070508    0.586490    11.00000   -1.20000 
AFIX   0 
C17   1    0.691053   -0.049571    0.514267    11.00000    0.04270    0.02884 = 
         0.04477   -0.01057   -0.01047    0.02370 
AFIX  43 
H17A  2    0.688816   -0.103588    0.499854    11.00000   -1.20000 
AFIX   0 
C18   1    0.673686    0.008551    0.483209    11.00000    0.03368    0.02656 = 
         0.03261   -0.00958   -0.00685    0.01764 
AFIX  43 
H18A  2    0.660395   -0.004248    0.447714    11.00000   -1.20000 
AFIX   0 
C19   1    0.676489    0.086287    0.506054    11.00000    0.02163    0.02124 = 
         0.02476   -0.00313   -0.00263    0.01092 
C20   1    0.635547    0.167061    0.434684    11.00000    0.02791    0.02487 = 
         0.01687   -0.00129   -0.00066    0.01144 
AFIX  13 
H20A  2    0.631097    0.225371    0.434035    11.00000   -1.20000 
AFIX   0 
C21   1    0.709736    0.180389    0.395509    11.00000    0.04163    0.05110 = 
         0.02389    0.00031    0.00883    0.02184 
AFIX 137 
H21A  2    0.770754    0.232089    0.406337    11.00000   -1.50000 
H21B  2    0.693295    0.194937    0.361970    11.00000   -1.50000 
H21C  2    0.712912    0.122720    0.393004    11.00000   -1.50000 
AFIX   0 
C22   1    0.538383    0.085963    0.422002    11.00000    0.03175    0.02835 = 
         0.03299   -0.00343   -0.01115    0.01147 
AFIX 137 
H22A  2    0.493530    0.082579    0.447789    11.00000   -1.50000 
H22B  2    0.539772    0.027216    0.422008    11.00000   -1.50000 
H22C  2    0.519339    0.095920    0.388050    11.00000   -1.50000 
  
AFIX   0 
HKLF 4 
  
REM  Tism(benz,iPr)Cu_C4 [cuc4mr] in R-3 
REM R1 =  0.0325 for    3885 Fo > 4sig(Fo)  and  0.0358 for all    4192 data 
REM    155 parameters refined using      0 restraints 
  
END 
  
WGHT      0.0419      9.4131 
  
REM Highest difference peak  0.630,  deepest hole -0.299,  1-sigma level  0.060 
Q1    1   1.0000  0.0000  0.4486  10.33333  0.05    0.63 
Q2    1   0.6913  0.0967  0.5321  11.00000  0.05    0.51 
Q3    1   0.7061  0.0775  0.5741  11.00000  0.05    0.49 
Q4    1   0.6625  0.1856  0.5067  11.00000  0.05    0.45 
Q5    1   0.9415  0.0140  0.5308  11.00000  0.05    0.45 
Q6    1   0.6782  0.1988  0.5486  11.00000  0.05    0.44 
Q7    1   0.7015  0.2158  0.6552  11.00000  0.05    0.43 
Q8    1   0.7926  0.2962  0.6248  11.00000  0.05    0.42 
Q9    1   0.6865 -0.0168  0.4993  11.00000  0.05    0.42 
Q10   1   0.6924  0.2967  0.6218  11.00000  0.05    0.40 
Q11   1   0.6699  0.1215  0.4953  11.00000  0.05    0.40 
Q12   1   0.6957  0.1471  0.5638  11.00000  0.05    0.40 
Q13   1   0.6760  0.1720  0.4188  11.00000  0.05    0.38 
Q14   1   0.7206  0.0166  0.5732  11.00000  0.05    0.37 
Q15   1   0.5897  0.1279  0.4297  11.00000  0.05    0.37 
Q16   1   0.6481  0.1625  0.4612  11.00000  0.05    0.35 
Q17   1   0.6675  0.2668  0.5240  11.00000  0.05    0.35 
Q18   1   0.6875  0.0506  0.4943  11.00000  0.05    0.34 
Q19   1   0.7009  0.2205  0.5936  11.00000  0.05    0.34 
Q20   1   0.6210  0.2888  0.5142  11.00000  0.05    0.32 
;
_shelx_res_checksum              95003
####################################################################### 
# 
# This file contains crystal structure data downloaded from the 
# Cambridge Structural Database (CSD) hosted by the Cambridge 
# Crystallographic Data Centre (CCDC).
# 
# Full information about CCDC data access policies and citation 
# guidelines are available at http://www.ccdc.cam.ac.uk/access/V1 
# 
# Audit and citation data items may have been added by the CCDC. 
# Please retain this information to preserve the provenance of 
# this file and to allow appropriate attribution of the data. 
# 
#######################################################################

data_mgmr
_database_code_depnum_ccdc_archive 'CCDC 1529728'
_audit_update_record             
;
2017-01-25 deposited with the CCDC.
2017-03-29 downloaded from the CCDC.
;

_audit_creation_method           SHELXL-2014/7
_shelx_SHELXL_version_number     2014/7
_chemical_name_systematic        ?
_chemical_name_common            ?
_chemical_melting_point          ?
_chemical_formula_moiety         ?
_chemical_formula_sum            'C44 H60 Mg N6 Si3'
_chemical_formula_weight         781.56

loop_
_atom_type_symbol
_atom_type_description
_atom_type_scat_dispersion_real
_atom_type_scat_dispersion_imag
_atom_type_scat_source
C C 0.0033 0.0016 'International Tables Vol C Tables 4.2.6.8 and 6.1.1.4'
H H 0.0000 0.0000 'International Tables Vol C Tables 4.2.6.8 and 6.1.1.4'
N N 0.0061 0.0033 'International Tables Vol C Tables 4.2.6.8 and 6.1.1.4'
Mg Mg 0.0486 0.0363 'International Tables Vol C Tables 4.2.6.8 and 6.1.1.4'
Si Si 0.0817 0.0704 'International Tables Vol C Tables 4.2.6.8 and 6.1.1.4'

_space_group_crystal_system      monoclinic
_space_group_IT_number           14
_space_group_name_H-M_alt        'P 21/n'
_space_group_name_Hall           '-P 2yn'

_shelx_space_group_comment       
; 
The symmetry employed for this shelxl refinement is uniquely defined 
by the following loop, which should always be used as a source of 
symmetry information in preference to the above space-group names. 
They are only intended as comments. 
;

loop_
_space_group_symop_operation_xyz
'x, y, z'
'-x+1/2, y+1/2, -z+1/2'
'-x, -y, -z'
'x-1/2, -y-1/2, z-1/2'

_cell_length_a                   12.8340(11)
_cell_length_b                   17.1903(15)
_cell_length_c                   20.4108(18)
_cell_angle_alpha                90
_cell_angle_beta                 98.1684(13)
_cell_angle_gamma                90
_cell_volume                     4457.4(7)
_cell_formula_units_Z            4
_cell_measurement_temperature    130(2)
_cell_measurement_reflns_used    9521
_cell_measurement_theta_min      2.33
_cell_measurement_theta_max      30.59

_exptl_crystal_description       block
_exptl_crystal_colour            colorless
_exptl_crystal_density_meas      ?
_exptl_crystal_density_method    ?
_exptl_crystal_density_diffrn    1.165
_exptl_crystal_F_000             1680
_exptl_transmission_factor_min   ?
_exptl_transmission_factor_max   ?
_exptl_crystal_size_max          0.400
_exptl_crystal_size_mid          0.320
_exptl_crystal_size_min          0.150
_exptl_absorpt_coefficient_mu    0.158
_shelx_estimated_absorpt_T_min   0.940
_shelx_estimated_absorpt_T_max   0.977
_exptl_absorpt_correction_type   empirical
_exptl_absorpt_correction_T_min  .6902
_exptl_absorpt_correction_T_max  .7461
_exptl_absorpt_process_details   sadabs
_exptl_absorpt_special_details   ?
_diffrn_ambient_temperature      130(2)
_diffrn_radiation_wavelength     0.71073
_diffrn_radiation_type           MoK\a
_diffrn_source                   ?
_diffrn_measurement_device_type  'Bruker APEX-II CCD'
_diffrn_measurement_method       '\f and \w scans'
_diffrn_detector_area_resol_mean ?
_diffrn_reflns_number            72760
_diffrn_reflns_av_unetI/netI     0.0240
_diffrn_reflns_av_R_equivalents  0.0333
_diffrn_reflns_limit_h_min       -18
_diffrn_reflns_limit_h_max       18
_diffrn_reflns_limit_k_min       -24
_diffrn_reflns_limit_k_max       24
_diffrn_reflns_limit_l_min       -29
_diffrn_reflns_limit_l_max       29
_diffrn_reflns_theta_min         1.555
_diffrn_reflns_theta_max         30.596
_diffrn_reflns_theta_full        25.242
_diffrn_measured_fraction_theta_max 0.999
_diffrn_measured_fraction_theta_full 1.000
_diffrn_reflns_Laue_measured_fraction_max 0.999
_diffrn_reflns_Laue_measured_fraction_full 1.000
_diffrn_reflns_point_group_measured_fraction_max 0.999
_diffrn_reflns_point_group_measured_fraction_full 1.000
_reflns_number_total             13721
_reflns_number_gt                11275
_reflns_threshold_expression     'I > 2\s(I)'
_reflns_Friedel_coverage         0.000
_reflns_Friedel_fraction_max     .
_reflns_Friedel_fraction_full    .

_reflns_special_details          
; 
 Reflections were merged by SHELXL according to the crystal 
 class for the calculation of statistics and refinement. 
  
 _reflns_Friedel_fraction is defined as the number of unique 
 Friedel pairs measured divided by the number that would be 
 possible theoretically, ignoring centric projections and 
 systematic absences. 
;

_computing_data_collection       'Bruker APEX2'
_computing_cell_refinement       'Bruker SAINT'
_computing_data_reduction        'Bruker SAINT'
_computing_structure_solution    'SHELXS-97 (Sheldrick 2008)'
_computing_structure_refinement  'SHELXL-2014/7 (Sheldrick, 2014)'
_computing_molecular_graphics    'Bruker SHELXTL'
_computing_publication_material  'Bruker SHELXTL'
_refine_special_details          ?
_refine_ls_structure_factor_coef Fsqd
_refine_ls_matrix_type           full
_refine_ls_weighting_scheme      calc
_refine_ls_weighting_details     
'w=1/[\s^2^(Fo^2^)+(0.0544P)^2^+2.0550P] where P=(Fo^2^+2Fc^2^)/3'
_atom_sites_solution_primary     ?
_atom_sites_solution_secondary   ?
_atom_sites_solution_hydrogens   geom
_refine_ls_hydrogen_treatment    constr
_refine_ls_extinction_method     none
_refine_ls_extinction_coef       .
_refine_ls_number_reflns         13721
_refine_ls_number_parameters     471
_refine_ls_number_restraints     0
_refine_ls_R_factor_all          0.0527
_refine_ls_R_factor_gt           0.0408
_refine_ls_wR_factor_ref         0.1121
_refine_ls_wR_factor_gt          0.1030
_refine_ls_goodness_of_fit_ref   1.025
_refine_ls_restrained_S_all      1.025
_refine_ls_shift/su_max          0.001
_refine_ls_shift/su_mean         0.000

loop_
_atom_site_label
_atom_site_type_symbol
_atom_site_fract_x
_atom_site_fract_y
_atom_site_fract_z
_atom_site_U_iso_or_equiv
_atom_site_adp_type
_atom_site_occupancy
_atom_site_site_symmetry_order
_atom_site_calc_flag
_atom_site_refinement_flags_posn
_atom_site_refinement_flags_adp
_atom_site_refinement_flags_occupancy
_atom_site_disorder_assembly
_atom_site_disorder_group
Mg Mg 0.28423(3) 0.79377(2) 0.01843(2) 0.01822(8) Uani 1 1 d . . . . .
N11 N 0.12175(8) 0.81759(6) -0.02562(5) 0.01980(19) Uani 1 1 d . . . . .
N12 N -0.04415(8) 0.84898(6) -0.01516(5) 0.02026(19) Uani 1 1 d . . . . .
N21 N 0.34700(8) 0.68492(6) -0.01901(5) 0.01899(19) Uani 1 1 d . . . . .
N22 N 0.32507(8) 0.56386(6) -0.05880(5) 0.01921(19) Uani 1 1 d . . . . .
N31 N 0.33501(8) 0.84518(6) 0.11782(5) 0.02067(19) Uani 1 1 d . . . . .
N32 N 0.39631(8) 0.83586(6) 0.22570(5) 0.01940(19) Uani 1 1 d . . . . .
Si1 Si 0.07530(3) 0.75428(2) 0.09380(2) 0.01792(7) Uani 1 1 d . . . . .
Si2 Si 0.18238(2) 0.61349(2) 0.03678(2) 0.01610(7) Uani 1 1 d . . . . .
Si3 Si 0.29060(2) 0.69572(2) 0.16100(2) 0.01651(7) Uani 1 1 d . . . . .
C2 C 0.36525(11) 0.87606(8) -0.03791(7) 0.0270(3) Uani 1 1 d . . . . .
H2A H 0.4372 0.8840 -0.0155 0.041 Uiso 1 1 calc R U . . .
H2B H 0.3275 0.9258 -0.0411 0.041 Uiso 1 1 calc R U . . .
H2C H 0.3675 0.8554 -0.0824 0.041 Uiso 1 1 calc R U . . .
C1 C 0.19534(9) 0.70110(6) 0.08638(5) 0.0166(2) Uani 1 1 d . . . . .
C40B C 0.6697(2) 0.87971(15) 0.15747(17) 0.0679(8) Uani 0.544(6) 1 d G . P A 1
H40A H 0.6401 0.9260 0.1373 0.082 Uiso 0.544(6) 1 calc R U P A 1
C41B C 0.62561(18) 0.80797(19) 0.13820(14) 0.0679(8) Uani 0.544(6) 1 d G . P A
1
H41A H 0.5660 0.8053 0.1049 0.082 Uiso 0.544(6) 1 calc R U P A 1
C42B C 0.6688(2) 0.74020(14) 0.16768(16) 0.0679(8) Uani 0.544(6) 1 d G . P A 1
H42A H 0.6387 0.6912 0.1545 0.082 Uiso 0.544(6) 1 calc R U P A 1
C43B C 0.7561(2) 0.74417(17) 0.21645(15) 0.0679(8) Uani 0.544(6) 1 d G . P A 1
H43A H 0.7856 0.6978 0.2366 0.082 Uiso 0.544(6) 1 calc R U P A 1
C44B C 0.80009(17) 0.8159(2) 0.23572(14) 0.0679(8) Uani 0.544(6) 1 d G . P A 1
H44A H 0.8597 0.8186 0.2690 0.082 Uiso 0.544(6) 1 calc R U P A 1
C45B C 0.7569(2) 0.88369(16) 0.20624(17) 0.0679(8) Uani 0.544(6) 1 d G . P A 1
H45A H 0.7870 0.9327 0.2194 0.082 Uiso 0.544(6) 1 calc R U P A 1
C40A C 0.6333(2) 0.86959(19) 0.13266(16) 0.0600(9) Uani 0.456(6) 1 d G . P A 2
H40B H 0.5845 0.8994 0.1035 0.072 Uiso 0.456(6) 1 calc R U P A 2
C41A C 0.6255(2) 0.7889(2) 0.13312(17) 0.0600(9) Uani 0.456(6) 1 d G . P A 2
H41B H 0.5713 0.7636 0.1043 0.072 Uiso 0.456(6) 1 calc R U P A 2
C42A C 0.6970(3) 0.74536(15) 0.17572(19) 0.0600(9) Uani 0.456(6) 1 d G . P A 2
H42B H 0.6916 0.6902 0.1760 0.072 Uiso 0.456(6) 1 calc R U P A 2
C43A C 0.7763(2) 0.7824(2) 0.21786(16) 0.0600(9) Uani 0.456(6) 1 d G . P A 2
H43B H 0.8251 0.7526 0.2470 0.072 Uiso 0.456(6) 1 calc R U P A 2
C44A C 0.7841(2) 0.8631(2) 0.21740(17) 0.0600(9) Uani 0.456(6) 1 d G . P A 2
H44B H 0.8383 0.8884 0.2462 0.072 Uiso 0.456(6) 1 calc R U P A 2
C45A C 0.7126(3) 0.90665(15) 0.17480(19) 0.0600(9) Uani 0.456(6) 1 d G . P A 2
H45B H 0.7179 0.9618 0.1745 0.072 Uiso 0.456(6) 1 calc R U P A 2
C101 C -0.04313(11) 0.69327(8) 0.10576(8) 0.0306(3) Uani 1 1 d . . . . .
H10D H -0.0931 0.7250 0.1263 0.046 Uiso 1 1 calc R U . . .
H10E H -0.0205 0.6490 0.1345 0.046 Uiso 1 1 calc R U . . .
H10F H -0.0771 0.6742 0.0627 0.046 Uiso 1 1 calc R U . . .
C102 C 0.08429(11) 0.83212(8) 0.15916(7) 0.0287(3) Uani 1 1 d . . . . .
H10A H 0.0176 0.8607 0.1552 0.043 Uiso 1 1 calc R U . . .
H10B H 0.1414 0.8681 0.1532 0.043 Uiso 1 1 calc R U . . .
H10C H 0.0985 0.8081 0.2031 0.043 Uiso 1 1 calc R U . . .
C103 C 0.04528(9) 0.81065(7) 0.01234(6) 0.0188(2) Uani 1 1 d . . . . .
C104 C 0.07989(10) 0.86215(7) -0.07997(6) 0.0211(2) Uani 1 1 d . . . . .
C105 C 0.12605(11) 0.88574(8) -0.13484(6) 0.0262(3) Uani 1 1 d . . . . .
H10J H 0.1963 0.8719 -0.1394 0.031 Uiso 1 1 calc R U . . .
C106 C 0.06475(13) 0.93032(8) -0.18226(7) 0.0316(3) Uani 1 1 d . . . . .
H10I H 0.0937 0.9470 -0.2202 0.038 Uiso 1 1 calc R U . . .
C107 C -0.03833(13) 0.95129(8) -0.17566(7) 0.0330(3) Uani 1 1 d . . . . .
H10H H -0.0772 0.9825 -0.2090 0.040 Uiso 1 1 calc R U . . .
C108 C -0.08543(12) 0.92790(8) -0.12196(7) 0.0287(3) Uani 1 1 d . . . . .
H10G H -0.1558 0.9419 -0.1177 0.034 Uiso 1 1 calc R U . . .
C109 C -0.02399(10) 0.88243(7) -0.07410(6) 0.0221(2) Uani 1 1 d . . . . .
C110 C -0.13918(10) 0.86014(8) 0.01686(6) 0.0233(2) Uani 1 1 d . . . . .
H11A H -0.1270 0.8324 0.0603 0.028 Uiso 1 1 calc R U . . .
C111 C -0.15390(12) 0.94595(8) 0.03154(8) 0.0324(3) Uani 1 1 d . . . . .
H11E H -0.2156 0.9523 0.0544 0.049 Uiso 1 1 calc R U . . .
H11F H -0.1644 0.9753 -0.0101 0.049 Uiso 1 1 calc R U . . .
H11G H -0.0912 0.9655 0.0598 0.049 Uiso 1 1 calc R U . . .
C112 C -0.23526(11) 0.82290(9) -0.02382(8) 0.0333(3) Uani 1 1 d . . . . .
H11B H -0.2969 0.8303 -0.0012 0.050 Uiso 1 1 calc R U . . .
H11C H -0.2225 0.7672 -0.0288 0.050 Uiso 1 1 calc R U . . .
H11D H -0.2480 0.8474 -0.0676 0.050 Uiso 1 1 calc R U . . .
C201 C 0.19752(11) 0.51820(7) 0.08333(6) 0.0248(2) Uani 1 1 d . . . . .
H20D H 0.1669 0.4761 0.0544 0.037 Uiso 1 1 calc R U . . .
H20E H 0.1611 0.5214 0.1223 0.037 Uiso 1 1 calc R U . . .
H20F H 0.2724 0.5077 0.0974 0.037 Uiso 1 1 calc R U . . .
C202 C 0.05672(10) 0.60368(8) -0.02217(7) 0.0251(2) Uani 1 1 d . . . . .
H20A H 0.0665 0.5658 -0.0566 0.038 Uiso 1 1 calc R U . . .
H20B H 0.0376 0.6542 -0.0426 0.038 Uiso 1 1 calc R U . . .
H20C H 0.0004 0.5859 0.0020 0.038 Uiso 1 1 calc R U . . .
C203 C 0.29150(9) 0.61917(7) -0.01786(6) 0.0181(2) Uani 1 1 d . . . . .
C204 C 0.42033(9) 0.67140(7) -0.06189(6) 0.0201(2) Uani 1 1 d . . . . .
C205 C 0.49941(10) 0.71990(8) -0.07967(7) 0.0255(2) Uani 1 1 d . . . . .
H20G H 0.5094 0.7710 -0.0622 0.031 Uiso 1 1 calc R U . . .
C206 C 0.56257(11) 0.69066(9) -0.12360(7) 0.0302(3) Uani 1 1 d . . . . .
H20H H 0.6163 0.7226 -0.1368 0.036 Uiso 1 1 calc R U . . .
C207 C 0.54882(11) 0.61490(9) -0.14895(7) 0.0289(3) Uani 1 1 d . . . . .
H20I H 0.5935 0.5968 -0.1790 0.035 Uiso 1 1 calc R U . . .
C208 C 0.47177(10) 0.56583(8) -0.13129(6) 0.0249(2) Uani 1 1 d . . . . .
H20J H 0.4630 0.5144 -0.1482 0.030 Uiso 1 1 calc R U . . .
C209 C 0.40745(9) 0.59559(7) -0.08730(6) 0.0202(2) Uani 1 1 d . . . . .
C210 C 0.27851(10) 0.48595(7) -0.07094(6) 0.0220(2) Uani 1 1 d . . . . .
H21A H 0.2165 0.4832 -0.0464 0.026 Uiso 1 1 calc R U . . .
C211 C 0.23677(12) 0.47436(9) -0.14411(7) 0.0301(3) Uani 1 1 d . . . . .
H21E H 0.1956 0.4262 -0.1497 0.045 Uiso 1 1 calc R U . . .
H21F H 0.2960 0.4709 -0.1694 0.045 Uiso 1 1 calc R U . . .
H21G H 0.1919 0.5185 -0.1601 0.045 Uiso 1 1 calc R U . . .
C212 C 0.35507(12) 0.42270(8) -0.04257(7) 0.0313(3) Uani 1 1 d . . . . .
H21B H 0.3203 0.3719 -0.0481 0.047 Uiso 1 1 calc R U . . .
H21C H 0.3775 0.4326 0.0046 0.047 Uiso 1 1 calc R U . . .
H21D H 0.4167 0.4230 -0.0659 0.047 Uiso 1 1 calc R U . . .
C301 C 0.23527(10) 0.66467(8) 0.23744(6) 0.0241(2) Uani 1 1 d . . . . .
H30A H 0.2923 0.6613 0.2747 0.036 Uiso 1 1 calc R U . . .
H30B H 0.2015 0.6137 0.2299 0.036 Uiso 1 1 calc R U . . .
H30C H 0.1832 0.7029 0.2475 0.036 Uiso 1 1 calc R U . . .
C302 C 0.40947(10) 0.63359(8) 0.15505(7) 0.0246(2) Uani 1 1 d . . . . .
H30D H 0.4652 0.6465 0.1914 0.037 Uiso 1 1 calc R U . . .
H30E H 0.4347 0.6433 0.1127 0.037 Uiso 1 1 calc R U . . .
H30F H 0.3905 0.5786 0.1580 0.037 Uiso 1 1 calc R U . . .
C303 C 0.34627(9) 0.79859(7) 0.17078(6) 0.0185(2) Uani 1 1 d . . . . .
C304 C 0.41565(9) 0.91196(7) 0.20769(6) 0.0209(2) Uani 1 1 d . . . . .
C305 C 0.46120(10) 0.97588(7) 0.24342(7) 0.0250(2) Uani 1 1 d . . . . .
H30G H 0.4845 0.9728 0.2896 0.030 Uiso 1 1 calc R U . . .
C306 C 0.47062(11) 1.04378(8) 0.20820(8) 0.0290(3) Uani 1 1 d . . . . .
H30H H 0.5017 1.0882 0.2307 0.035 Uiso 1 1 calc R U . . .
C307 C 0.43542(11) 1.04851(8) 0.14016(8) 0.0302(3) Uani 1 1 d . . . . .
H30I H 0.4440 1.0959 0.1175 0.036 Uiso 1 1 calc R U . . .
C308 C 0.38839(11) 0.98571(8) 0.10502(7) 0.0276(3) Uani 1 1 d . . . . .
H30J H 0.3639 0.9894 0.0590 0.033 Uiso 1 1 calc R U . . .
C309 C 0.37835(10) 0.91658(7) 0.13983(6) 0.0220(2) Uani 1 1 d . . . . .
C310 C 0.43008(10) 0.79835(7) 0.29015(6) 0.0211(2) Uani 1 1 d . . . . .
H31A H 0.4185 0.7412 0.2837 0.025 Uiso 1 1 calc R U . . .
C311 C 0.36150(11) 0.82471(9) 0.34091(7) 0.0300(3) Uani 1 1 d . . . . .
H31E H 0.3806 0.7955 0.3821 0.045 Uiso 1 1 calc R U . . .
H31F H 0.2873 0.8153 0.3237 0.045 Uiso 1 1 calc R U . . .
H31G H 0.3724 0.8804 0.3496 0.045 Uiso 1 1 calc R U . . .
C312 C 0.54743(10) 0.81023(8) 0.31277(7) 0.0275(3) Uani 1 1 d . . . . .
H31B H 0.5697 0.7784 0.3521 0.041 Uiso 1 1 calc R U . . .
H31C H 0.5610 0.8652 0.3235 0.041 Uiso 1 1 calc R U . . .
H31D H 0.5870 0.7947 0.2772 0.041 Uiso 1 1 calc R U . . .

loop_
_atom_site_aniso_label
_atom_site_aniso_U_11
_atom_site_aniso_U_22
_atom_site_aniso_U_33
_atom_site_aniso_U_23
_atom_site_aniso_U_13
_atom_site_aniso_U_12
Mg 0.01978(19) 0.01702(18) 0.01863(18) 0.00095(14) 0.00539(14) -0.00154(14)
N11 0.0236(5) 0.0174(4) 0.0186(4) 0.0024(4) 0.0037(4) -0.0005(4)
N12 0.0207(5) 0.0187(5) 0.0204(5) 0.0006(4) -0.0005(4) 0.0017(4)
N21 0.0187(4) 0.0188(4) 0.0204(5) 0.0004(4) 0.0060(4) -0.0010(3)
N22 0.0192(4) 0.0189(4) 0.0201(5) -0.0017(4) 0.0048(4) 0.0001(4)
N31 0.0230(5) 0.0179(5) 0.0213(5) 0.0010(4) 0.0038(4) -0.0043(4)
N32 0.0222(5) 0.0171(4) 0.0192(4) -0.0013(4) 0.0039(4) -0.0017(4)
Si1 0.01802(15) 0.01797(15) 0.01859(15) 0.00255(11) 0.00537(11) 0.00178(11)
Si2 0.01606(14) 0.01574(14) 0.01659(14) 0.00083(11) 0.00268(11) -0.00179(10)
Si3 0.01745(14) 0.01537(14) 0.01678(14) 0.00102(11) 0.00267(11) -0.00062(11)
C2 0.0307(6) 0.0242(6) 0.0283(6) 0.0038(5) 0.0114(5) -0.0031(5)
C1 0.0164(5) 0.0164(5) 0.0172(5) 0.0003(4) 0.0029(4) 0.0002(4)
C40B 0.0415(10) 0.0862(15) 0.0829(14) -0.0488(11) 0.0326(9) -0.0247(8)
C41B 0.0415(10) 0.0862(15) 0.0829(14) -0.0488(11) 0.0326(9) -0.0247(8)
C42B 0.0415(10) 0.0862(15) 0.0829(14) -0.0488(11) 0.0326(9) -0.0247(8)
C43B 0.0415(10) 0.0862(15) 0.0829(14) -0.0488(11) 0.0326(9) -0.0247(8)
C44B 0.0415(10) 0.0862(15) 0.0829(14) -0.0488(11) 0.0326(9) -0.0247(8)
C45B 0.0415(10) 0.0862(15) 0.0829(14) -0.0488(11) 0.0326(9) -0.0247(8)
C40A 0.0385(10) 0.0787(17) 0.0667(14) -0.0356(11) 0.0212(9) -0.0138(9)
C41A 0.0385(10) 0.0787(17) 0.0667(14) -0.0356(11) 0.0212(9) -0.0138(9)
C42A 0.0385(10) 0.0787(17) 0.0667(14) -0.0356(11) 0.0212(9) -0.0138(9)
C43A 0.0385(10) 0.0787(17) 0.0667(14) -0.0356(11) 0.0212(9) -0.0138(9)
C44A 0.0385(10) 0.0787(17) 0.0667(14) -0.0356(11) 0.0212(9) -0.0138(9)
C45A 0.0385(10) 0.0787(17) 0.0667(14) -0.0356(11) 0.0212(9) -0.0138(9)
C101 0.0241(6) 0.0279(7) 0.0428(8) 0.0066(6) 0.0152(6) 0.0006(5)
C102 0.0321(7) 0.0301(7) 0.0240(6) -0.0046(5) 0.0045(5) 0.0094(5)
C103 0.0196(5) 0.0163(5) 0.0201(5) -0.0005(4) 0.0014(4) 0.0002(4)
C104 0.0284(6) 0.0162(5) 0.0178(5) -0.0002(4) 0.0002(4) -0.0023(4)
C105 0.0357(7) 0.0229(6) 0.0199(6) 0.0002(5) 0.0034(5) -0.0054(5)
C106 0.0491(8) 0.0271(7) 0.0173(6) 0.0030(5) -0.0001(5) -0.0090(6)
C107 0.0479(8) 0.0253(6) 0.0216(6) 0.0043(5) -0.0096(6) -0.0026(6)
C108 0.0341(7) 0.0235(6) 0.0251(6) 0.0010(5) -0.0071(5) 0.0008(5)
C109 0.0288(6) 0.0158(5) 0.0200(5) -0.0009(4) -0.0021(4) -0.0016(4)
C110 0.0200(5) 0.0236(6) 0.0257(6) -0.0033(5) 0.0013(4) 0.0030(4)
C111 0.0349(7) 0.0256(6) 0.0358(7) -0.0063(6) 0.0024(6) 0.0080(5)
C112 0.0229(6) 0.0379(8) 0.0380(8) -0.0067(6) 0.0007(5) -0.0022(5)
C201 0.0328(6) 0.0185(5) 0.0225(6) 0.0029(4) 0.0026(5) -0.0039(5)
C202 0.0208(5) 0.0280(6) 0.0249(6) -0.0012(5) -0.0019(4) -0.0017(5)
C203 0.0187(5) 0.0176(5) 0.0182(5) -0.0003(4) 0.0028(4) 0.0000(4)
C204 0.0183(5) 0.0224(5) 0.0203(5) 0.0008(4) 0.0046(4) 0.0017(4)
C205 0.0217(6) 0.0265(6) 0.0302(6) 0.0013(5) 0.0099(5) -0.0020(5)
C206 0.0224(6) 0.0368(7) 0.0340(7) 0.0039(6) 0.0126(5) -0.0013(5)
C207 0.0234(6) 0.0383(7) 0.0273(6) 0.0005(5) 0.0111(5) 0.0052(5)
C208 0.0227(6) 0.0292(6) 0.0234(6) -0.0024(5) 0.0057(4) 0.0049(5)
C209 0.0181(5) 0.0233(6) 0.0194(5) 0.0010(4) 0.0037(4) 0.0017(4)
C210 0.0249(6) 0.0178(5) 0.0236(6) -0.0029(4) 0.0044(4) -0.0005(4)
C211 0.0332(7) 0.0294(7) 0.0263(6) -0.0055(5) -0.0004(5) -0.0039(5)
C212 0.0388(7) 0.0229(6) 0.0321(7) 0.0015(5) 0.0046(6) 0.0072(5)
C301 0.0257(6) 0.0263(6) 0.0207(5) 0.0052(5) 0.0041(4) -0.0034(5)
C302 0.0208(5) 0.0240(6) 0.0279(6) -0.0026(5) -0.0006(5) 0.0030(4)
C303 0.0191(5) 0.0187(5) 0.0181(5) -0.0008(4) 0.0043(4) -0.0015(4)
C304 0.0208(5) 0.0173(5) 0.0252(6) -0.0007(4) 0.0058(4) -0.0017(4)
C305 0.0249(6) 0.0212(6) 0.0292(6) -0.0051(5) 0.0046(5) -0.0022(5)
C306 0.0282(6) 0.0193(6) 0.0398(7) -0.0050(5) 0.0062(5) -0.0051(5)
C307 0.0314(7) 0.0202(6) 0.0398(7) 0.0035(5) 0.0083(6) -0.0052(5)
C308 0.0298(6) 0.0227(6) 0.0302(6) 0.0047(5) 0.0043(5) -0.0050(5)
C309 0.0217(5) 0.0192(5) 0.0255(6) 0.0002(4) 0.0046(4) -0.0033(4)
C310 0.0260(6) 0.0200(5) 0.0176(5) -0.0016(4) 0.0039(4) -0.0010(4)
C311 0.0301(7) 0.0383(7) 0.0236(6) -0.0052(5) 0.0102(5) -0.0053(6)
C312 0.0245(6) 0.0311(7) 0.0262(6) 0.0001(5) 0.0014(5) 0.0025(5)

_geom_special_details            
; 
 All esds (except the esd in the dihedral angle between two l.s. planes) 
 are estimated using the full covariance matrix.  The cell esds are taken 
 into account individually in the estimation of esds in distances, angles 
 and torsion angles; correlations between esds in cell parameters are only 
 used when they are defined by crystal symmetry.  An approximate (isotropic) 
 treatment of cell esds is used for estimating esds involving l.s. planes. 
;

loop_
_geom_bond_atom_site_label_1
_geom_bond_atom_site_label_2
_geom_bond_distance
_geom_bond_site_symmetry_2
_geom_bond_publ_flag
Mg C2 2.1781(13) . ?
Mg N11 2.1890(11) . ?
Mg N21 2.2156(11) . ?
Mg N31 2.2238(11) . ?
Mg C1 2.4925(12) . ?
N11 C103 1.3393(15) . ?
N11 C104 1.3917(15) . ?
N12 C103 1.3725(15) . ?
N12 C109 1.3904(16) . ?
N12 C110 1.4758(16) . ?
N21 C203 1.3380(15) . ?
N21 C204 1.3927(15) . ?
N22 C203 1.3748(15) . ?
N22 C209 1.3886(15) . ?
N22 C210 1.4733(16) . ?
N31 C303 1.3364(15) . ?
N31 C309 1.3953(15) . ?
N32 C303 1.3694(15) . ?
N32 C304 1.3906(15) . ?
N32 C310 1.4737(16) . ?
Si1 C1 1.8161(12) . ?
Si1 C102 1.8814(14) . ?
Si1 C101 1.8908(14) . ?
Si1 C103 1.9157(12) . ?
Si2 C1 1.8091(12) . ?
Si2 C202 1.8777(13) . ?
Si2 C201 1.8896(13) . ?
Si2 C203 1.9128(12) . ?
Si3 C1 1.8150(12) . ?
Si3 C302 1.8803(13) . ?
Si3 C301 1.8810(13) . ?
Si3 C303 1.9070(12) . ?
C40B C41B 1.3900 . ?
C40B C45B 1.3900 . ?
C41B C42B 1.3900 . ?
C42B C43B 1.3900 . ?
C43B C44B 1.3900 . ?
C44B C45B 1.3900 . ?
C40A C41A 1.3900 . ?
C40A C45A 1.3900 . ?
C41A C42A 1.3900 . ?
C42A C43A 1.3900 . ?
C43A C44A 1.3900 . ?
C44A C45A 1.3900 . ?
C104 C105 1.3994(18) . ?
C104 C109 1.3995(18) . ?
C105 C106 1.388(2) . ?
C106 C107 1.396(2) . ?
C107 C108 1.384(2) . ?
C108 C109 1.4030(17) . ?
C110 C111 1.5224(18) . ?
C110 C112 1.5260(19) . ?
C204 C205 1.4006(17) . ?
C204 C209 1.4037(17) . ?
C205 C206 1.3856(18) . ?
C206 C207 1.403(2) . ?
C207 C208 1.3859(19) . ?
C208 C209 1.3998(17) . ?
C210 C212 1.5236(18) . ?
C210 C211 1.5263(18) . ?
C304 C305 1.4000(17) . ?
C304 C309 1.4020(18) . ?
C305 C306 1.3851(19) . ?
C306 C307 1.400(2) . ?
C307 C308 1.3860(19) . ?
C308 C309 1.3999(17) . ?
C310 C311 1.5207(18) . ?
C310 C312 1.5249(18) . ?

loop_
_geom_angle_atom_site_label_1
_geom_angle_atom_site_label_2
_geom_angle_atom_site_label_3
_geom_angle
_geom_angle_site_symmetry_1
_geom_angle_site_symmetry_3
_geom_angle_publ_flag
C2 Mg N11 99.21(5) . . ?
C2 Mg N21 98.17(5) . . ?
N11 Mg N21 112.84(4) . . ?
C2 Mg N31 97.10(5) . . ?
N11 Mg N31 116.04(4) . . ?
N21 Mg N31 125.20(4) . . ?
C2 Mg C1 178.06(5) . . ?
N11 Mg C1 82.15(4) . . ?
N21 Mg C1 82.51(4) . . ?
N31 Mg C1 81.05(4) . . ?
C103 N11 C104 106.18(10) . . ?
C103 N11 Mg 118.64(8) . . ?
C104 N11 Mg 131.89(8) . . ?
C103 N12 C109 107.75(10) . . ?
C103 N12 C110 125.24(10) . . ?
C109 N12 C110 126.62(10) . . ?
C203 N21 C204 106.19(10) . . ?
C203 N21 Mg 119.14(8) . . ?
C204 N21 Mg 131.99(8) . . ?
C203 N22 C209 107.82(10) . . ?
C203 N22 C210 125.19(10) . . ?
C209 N22 C210 126.97(10) . . ?
C303 N31 C309 105.93(10) . . ?
C303 N31 Mg 118.92(8) . . ?
C309 N31 Mg 134.02(8) . . ?
C303 N32 C304 107.71(10) . . ?
C303 N32 C310 124.77(10) . . ?
C304 N32 C310 127.35(10) . . ?
C1 Si1 C102 116.74(6) . . ?
C1 Si1 C101 116.01(6) . . ?
C102 Si1 C101 105.81(7) . . ?
C1 Si1 C103 104.51(5) . . ?
C102 Si1 C103 103.90(6) . . ?
C101 Si1 C103 109.05(6) . . ?
C1 Si2 C202 115.83(6) . . ?
C1 Si2 C201 116.46(6) . . ?
C202 Si2 C201 105.19(6) . . ?
C1 Si2 C203 105.49(5) . . ?
C202 Si2 C203 105.32(6) . . ?
C201 Si2 C203 107.81(6) . . ?
C1 Si3 C302 115.51(6) . . ?
C1 Si3 C301 114.95(6) . . ?
C302 Si3 C301 107.32(6) . . ?
C1 Si3 C303 103.79(5) . . ?
C302 Si3 C303 103.78(6) . . ?
C301 Si3 C303 110.87(6) . . ?
Si2 C1 Si3 115.12(6) . . ?
Si2 C1 Si1 117.01(6) . . ?
Si3 C1 Si1 115.71(6) . . ?
Si2 C1 Mg 103.52(5) . . ?
Si3 C1 Mg 101.09(5) . . ?
Si1 C1 Mg 100.69(5) . . ?
C41B C40B C45B 120.0 . . ?
C42B C41B C40B 120.0 . . ?
C41B C42B C43B 120.0 . . ?
C44B C43B C42B 120.0 . . ?
C43B C44B C45B 120.0 . . ?
C44B C45B C40B 120.0 . . ?
C41A C40A C45A 120.0 . . ?
C40A C41A C42A 120.0 . . ?
C41A C42A C43A 120.0 . . ?
C44A C43A C42A 120.0 . . ?
C43A C44A C45A 120.0 . . ?
C44A C45A C40A 120.0 . . ?
N11 C103 N12 111.07(10) . . ?
N11 C103 Si1 118.27(9) . . ?
N12 C103 Si1 130.63(9) . . ?
N11 C104 C105 129.65(12) . . ?
N11 C104 C109 109.47(11) . . ?
C105 C104 C109 120.87(12) . . ?
C106 C105 C104 117.11(13) . . ?
C105 C106 C107 121.75(13) . . ?
C108 C107 C106 121.86(13) . . ?
C107 C108 C109 116.59(14) . . ?
N12 C109 C104 105.53(10) . . ?
N12 C109 C108 132.66(13) . . ?
C104 C109 C108 121.81(12) . . ?
N12 C110 C111 110.28(11) . . ?
N12 C110 C112 111.05(11) . . ?
C111 C110 C112 113.60(11) . . ?
N21 C203 N22 111.10(10) . . ?
N21 C203 Si2 119.28(8) . . ?
N22 C203 Si2 129.63(9) . . ?
N21 C204 C205 130.00(12) . . ?
N21 C204 C209 109.43(10) . . ?
C205 C204 C209 120.56(11) . . ?
C206 C205 C204 117.64(13) . . ?
C205 C206 C207 121.39(12) . . ?
C208 C207 C206 121.73(12) . . ?
C207 C208 C209 116.87(12) . . ?
N22 C209 C208 132.73(12) . . ?
N22 C209 C204 105.45(10) . . ?
C208 C209 C204 121.81(11) . . ?
N22 C210 C212 111.13(11) . . ?
N22 C210 C211 111.15(10) . . ?
C212 C210 C211 113.36(11) . . ?
N31 C303 N32 111.47(10) . . ?
N31 C303 Si3 118.37(9) . . ?
N32 C303 Si3 130.14(9) . . ?
N32 C304 C305 132.66(12) . . ?
N32 C304 C309 105.42(10) . . ?
C305 C304 C309 121.92(12) . . ?
C306 C305 C304 116.87(12) . . ?
C305 C306 C307 121.60(12) . . ?
C308 C307 C306 121.56(13) . . ?
C307 C308 C309 117.60(13) . . ?
N31 C309 C308 130.14(12) . . ?
N31 C309 C304 109.43(11) . . ?
C308 C309 C304 120.43(12) . . ?
N32 C310 C311 110.63(11) . . ?
N32 C310 C312 111.36(10) . . ?
C311 C310 C312 113.34(11) . . ?

_refine_diff_density_max         0.602
_refine_diff_density_min         -0.556
_refine_diff_density_rms         0.056

_shelx_res_file                  
; 
  
    mgmr.res created by SHELXL-2014/7 
  
  
TITL Tism(benz,iPr)MgMe [mgmr] in P2(1)/n 
CELL 0.71073  12.83400  17.19030  20.41080  90.0000  98.1684  90.0000 
ZERR    4.00   0.00110   0.00150   0.00180   0.0000   0.0013   0.0000 
LATT  1 
SYMM 0.5-X, 0.5+Y, 0.5-Z 
SFAC C H N MG SI 
UNIT 176 240 24 4 12 
SIZE 0.40 0.32 0.15 
TEMP -142.500 
  
L.S. 20 
BOND 
FMAP 2 
PLAN 20 
  
ACTA 
WPDB -1 
  
EADP C40B C43B C41B C44B C42B C45B 
EADP C43A C40A C44A C41A C45A C42A 
  
REM EXTI    0.000000 
WGHT    0.054400    2.055000 
FVAR       0.10899   0.54433 
MG    4    0.284234    0.793770    0.018431    11.00000    0.01978    0.01702 = 
         0.01863    0.00095    0.00539   -0.00154 
N11   3    0.121753    0.817593   -0.025620    11.00000    0.02364    0.01737 = 
         0.01859    0.00244    0.00370   -0.00049 
N12   3   -0.044151    0.848980   -0.015161    11.00000    0.02066    0.01870 = 
         0.02044    0.00057   -0.00050    0.00170 
N21   3    0.346998    0.684924   -0.019010    11.00000    0.01870    0.01876 = 
         0.02044    0.00042    0.00597   -0.00099 
N22   3    0.325074    0.563864   -0.058801    11.00000    0.01919    0.01887 = 
         0.02013   -0.00168    0.00478    0.00007 
N31   3    0.335009    0.845175    0.117823    11.00000    0.02300    0.01792 = 
         0.02129    0.00095    0.00379   -0.00431 
N32   3    0.396308    0.835865    0.225703    11.00000    0.02222    0.01707 = 
         0.01919   -0.00131    0.00391   -0.00172 
SI1   5    0.075299    0.754278    0.093803    11.00000    0.01802    0.01797 = 
         0.01859    0.00255    0.00537    0.00178 
SI2   5    0.182378    0.613486    0.036784    11.00000    0.01606    0.01574 = 
         0.01659    0.00083    0.00268   -0.00179 
SI3   5    0.290604    0.695724    0.160998    11.00000    0.01745    0.01537 = 
         0.01678    0.00102    0.00267   -0.00062 
C2    1    0.365248    0.876060   -0.037910    11.00000    0.03065    0.02424 = 
         0.02834    0.00385    0.01140   -0.00311 
AFIX 137 
H2A   2    0.437193    0.884033   -0.015511    11.00000   -1.50000 
H2B   2    0.327502    0.925778   -0.041132    11.00000   -1.50000 
H2C   2    0.367500    0.855394   -0.082434    11.00000   -1.50000 
AFIX   0 
C1    1    0.195336    0.701099    0.086375    11.00000    0.01640    0.01639 = 
         0.01723    0.00029    0.00289    0.00024 
AFIX  66 
PART   1 
C40B  1    0.669651    0.879714    0.157473    21.00000    0.04147    0.08625 = 
         0.08294   -0.04884    0.03258   -0.02474 
AFIX  43 
H40A  2    0.640125    0.926034    0.137320    21.00000   -1.20000 
AFIX  65 
C41B  1    0.625614    0.807969    0.138197    21.00000    0.04147    0.08625 = 
         0.08294   -0.04884    0.03258   -0.02474 
AFIX  43 
H41A  2    0.565992    0.805254    0.104870    21.00000   -1.20000 
AFIX  65 
C42B  1    0.668815    0.740197    0.167683    21.00000    0.04147    0.08625 = 
         0.08294   -0.04884    0.03258   -0.02474 
AFIX  43 
H42A  2    0.638718    0.691162    0.154509    21.00000   -1.20000 
AFIX  65 
C43B  1    0.756052    0.744169    0.216445    21.00000    0.04147    0.08625 = 
         0.08294   -0.04884    0.03258   -0.02474 
AFIX  43 
H43A  2    0.785577    0.697849    0.236598    21.00000   -1.20000 
AFIX  65 
C44B  1    0.800089    0.815913    0.235722    21.00000    0.04147    0.08625 = 
         0.08294   -0.04884    0.03258   -0.02474 
AFIX  43 
H44A  2    0.859712    0.818627    0.269048    21.00000   -1.20000 
AFIX  65 
C45B  1    0.756890    0.883686    0.206236    21.00000    0.04147    0.08625 = 
         0.08294   -0.04884    0.03258   -0.02474 
AFIX  43 
H45A  2    0.786987    0.932720    0.219410    21.00000   -1.20000 
AFIX  66 
PART   2 
C40A  1    0.633323    0.869590    0.132658   -21.00000    0.03850    0.07870 = 
         0.06673   -0.03556    0.02123   -0.01383 
AFIX  43 
H40B  2    0.584476    0.899379    0.103544   -21.00000   -1.20000 
AFIX  65 
C41A  1    0.625514    0.788949    0.133118   -21.00000    0.03850    0.07870 = 
         0.06673   -0.03556    0.02123   -0.01383 
AFIX  43 
H41B  2    0.571330    0.763623    0.104318   -21.00000   -1.20000 
AFIX  65 
C42A  1    0.696985    0.745363    0.175717   -21.00000    0.03850    0.07870 = 
         0.06673   -0.03556    0.02123   -0.01383 
AFIX  43 
H42B  2    0.691647    0.690248    0.176031   -21.00000   -1.20000 
AFIX  65 
C43A  1    0.776264    0.782418    0.217856   -21.00000    0.03850    0.07870 = 
         0.06673   -0.03556    0.02123   -0.01383 
AFIX  43 
H43B  2    0.825111    0.752629    0.246970   -21.00000   -1.20000 
AFIX  65 
C44A  1    0.784074    0.863059    0.217397   -21.00000    0.03850    0.07870 = 
         0.06673   -0.03556    0.02123   -0.01383 
AFIX  43 
H44B  2    0.838258    0.888385    0.246197   -21.00000   -1.20000 
AFIX  65 
C45A  1    0.712604    0.906646    0.174798   -21.00000    0.03850    0.07870 = 
         0.06673   -0.03556    0.02123   -0.01383 
AFIX  43 
H45B  2    0.717942    0.961761    0.174485   -21.00000   -1.20000 
AFIX   0 
PART   0 
C101  1   -0.043127    0.693267    0.105765    11.00000    0.02408    0.02787 = 
         0.04278    0.00656    0.01520    0.00062 
AFIX 137 
H10D  2   -0.093118    0.725002    0.126255    11.00000   -1.50000 
H10E  2   -0.020510    0.648955    0.134513    11.00000   -1.50000 
H10F  2   -0.077133    0.674222    0.062726    11.00000   -1.50000 
AFIX   0 
C102  1    0.084287    0.832120    0.159162    11.00000    0.03206    0.03014 = 
         0.02397   -0.00456    0.00446    0.00941 
AFIX 137 
H10A  2    0.017606    0.860685    0.155222    11.00000   -1.50000 
H10B  2    0.141416    0.868124    0.153243    11.00000   -1.50000 
H10C  2    0.098521    0.808097    0.203066    11.00000   -1.50000 
AFIX   0 
C103  1    0.045283    0.810645    0.012339    11.00000    0.01957    0.01633 = 
         0.02009   -0.00051    0.00139    0.00017 
C104  1    0.079890    0.862154   -0.079973    11.00000    0.02845    0.01623 = 
         0.01782   -0.00015    0.00022   -0.00235 
C105  1    0.126047    0.885744   -0.134845    11.00000    0.03568    0.02293 = 
         0.01991    0.00023    0.00338   -0.00543 
AFIX  43 
H10J  2    0.196287    0.871852   -0.139440    11.00000   -1.20000 
AFIX   0 
C106  1    0.064750    0.930320   -0.182263    11.00000    0.04908    0.02712 = 
         0.01725    0.00297   -0.00010   -0.00902 
AFIX  43 
H10I  2    0.093711    0.947006   -0.220221    11.00000   -1.20000 
AFIX   0 
C107  1   -0.038326    0.951286   -0.175661    11.00000    0.04788    0.02533 = 
         0.02161    0.00433   -0.00958   -0.00262 
AFIX  43 
H10H  2   -0.077248    0.982481   -0.208957    11.00000   -1.20000 
AFIX   0 
C108  1   -0.085435    0.927902   -0.121960    11.00000    0.03405    0.02352 = 
         0.02512    0.00102   -0.00714    0.00082 
AFIX  43 
H10G  2   -0.155769    0.941930   -0.117737    11.00000   -1.20000 
AFIX   0 
C109  1   -0.023990    0.882430   -0.074098    11.00000    0.02879    0.01580 = 
         0.02003   -0.00086   -0.00215   -0.00161 
C110  1   -0.139180    0.860139    0.016860    11.00000    0.02003    0.02355 = 
         0.02573   -0.00326    0.00132    0.00302 
AFIX  13 
H11A  2   -0.126951    0.832398    0.060338    11.00000   -1.20000 
AFIX   0 
C111  1   -0.153897    0.945953    0.031541    11.00000    0.03490    0.02564 = 
         0.03583   -0.00629    0.00235    0.00800 
AFIX 137 
H11E  2   -0.215582    0.952343    0.054356    11.00000   -1.50000 
H11F  2   -0.164376    0.975268   -0.010055    11.00000   -1.50000 
H11G  2   -0.091208    0.965489    0.059773    11.00000   -1.50000 
AFIX   0 
C112  1   -0.235256    0.822902   -0.023823    11.00000    0.02289    0.03786 = 
         0.03799   -0.00674    0.00074   -0.00221 
AFIX 137 
H11B  2   -0.296925    0.830262   -0.001161    11.00000   -1.50000 
H11C  2   -0.222531    0.767151   -0.028842    11.00000   -1.50000 
H11D  2   -0.248011    0.847379   -0.067592    11.00000   -1.50000 
AFIX   0 
C201  1    0.197525    0.518205    0.083328    11.00000    0.03283    0.01850 = 
         0.02255    0.00292    0.00259   -0.00387 
AFIX 137 
H20D  2    0.166870    0.476120    0.054416    11.00000   -1.50000 
H20E  2    0.161139    0.521375    0.122330    11.00000   -1.50000 
H20F  2    0.272420    0.507703    0.097375    11.00000   -1.50000 
AFIX   0 
C202  1    0.056723    0.603675   -0.022170    11.00000    0.02076    0.02803 = 
         0.02494   -0.00125   -0.00195   -0.00174 
AFIX 137 
H20A  2    0.066548    0.565777   -0.056635    11.00000   -1.50000 
H20B  2    0.037644    0.654223   -0.042634    11.00000   -1.50000 
H20C  2    0.000394    0.585906    0.001990    11.00000   -1.50000 
AFIX   0 
C203  1    0.291503    0.619166   -0.017859    11.00000    0.01866    0.01756 = 
         0.01823   -0.00027    0.00284    0.00001 
C204  1    0.420327    0.671399   -0.061886    11.00000    0.01825    0.02238 = 
         0.02029    0.00082    0.00457    0.00165 
C205  1    0.499413    0.719897   -0.079673    11.00000    0.02167    0.02654 = 
         0.03021    0.00128    0.00991   -0.00203 
AFIX  43 
H20G  2    0.509400    0.771022   -0.062239    11.00000   -1.20000 
AFIX   0 
C206  1    0.562565    0.690661   -0.123598    11.00000    0.02237    0.03682 = 
         0.03398    0.00387    0.01263   -0.00132 
AFIX  43 
H20H  2    0.616299    0.722579   -0.136831    11.00000   -1.20000 
AFIX   0 
C207  1    0.548825    0.614900   -0.148947    11.00000    0.02335    0.03830 = 
         0.02729    0.00054    0.01115    0.00516 
AFIX  43 
H20I  2    0.593515    0.596768   -0.179004    11.00000   -1.20000 
AFIX   0 
C208  1    0.471768    0.565831   -0.131286    11.00000    0.02272    0.02919 = 
         0.02341   -0.00241    0.00571    0.00494 
AFIX  43 
H20J  2    0.463007    0.514414   -0.148235    11.00000   -1.20000 
AFIX   0 
C209  1    0.407452    0.595587   -0.087302    11.00000    0.01814    0.02329 = 
         0.01939    0.00101    0.00368    0.00166 
C210  1    0.278507    0.485947   -0.070944    11.00000    0.02485    0.01777 = 
         0.02361   -0.00291    0.00441   -0.00046 
AFIX  13 
H21A  2    0.216541    0.483184   -0.046357    11.00000   -1.20000 
AFIX   0 
C211  1    0.236769    0.474364   -0.144113    11.00000    0.03323    0.02940 = 
         0.02633   -0.00550   -0.00037   -0.00388 
AFIX 137 
H21E  2    0.195571    0.426221   -0.149740    11.00000   -1.50000 
H21F  2    0.296005    0.470928   -0.169443    11.00000   -1.50000 
H21G  2    0.191933    0.518506   -0.160137    11.00000   -1.50000 
AFIX   0 
C212  1    0.355071    0.422701   -0.042570    11.00000    0.03876    0.02288 = 
         0.03211    0.00150    0.00461    0.00722 
AFIX 137 
H21B  2    0.320293    0.371899   -0.048134    11.00000   -1.50000 
H21C  2    0.377469    0.432571    0.004619    11.00000   -1.50000 
H21D  2    0.416700    0.422954   -0.065942    11.00000   -1.50000 
AFIX   0 
C301  1    0.235268    0.664670    0.237436    11.00000    0.02571    0.02626 = 
         0.02071    0.00517    0.00412   -0.00340 
AFIX 137 
H30A  2    0.292278    0.661265    0.274748    11.00000   -1.50000 
H30B  2    0.201547    0.613683    0.229865    11.00000   -1.50000 
H30C  2    0.183151    0.702885    0.247519    11.00000   -1.50000 
AFIX   0 
C302  1    0.409475    0.633592    0.155046    11.00000    0.02076    0.02395 = 
         0.02791   -0.00261   -0.00058    0.00296 
AFIX 137 
H30D  2    0.465159    0.646515    0.191417    11.00000   -1.50000 
H30E  2    0.434699    0.643276    0.112665    11.00000   -1.50000 
H30F  2    0.390520    0.578601    0.157956    11.00000   -1.50000 
AFIX   0 
C303  1    0.346267    0.798589    0.170777    11.00000    0.01908    0.01870 = 
         0.01810   -0.00079    0.00433   -0.00151 
C304  1    0.415646    0.911958    0.207690    11.00000    0.02083    0.01735 = 
         0.02517   -0.00069    0.00576   -0.00171 
C305  1    0.461196    0.975883    0.243417    11.00000    0.02493    0.02124 = 
         0.02917   -0.00505    0.00456   -0.00223 
AFIX  43 
H30G  2    0.484548    0.972833    0.289645    11.00000   -1.20000 
AFIX   0 
C306  1    0.470617    1.043783    0.208198    11.00000    0.02817    0.01934 = 
         0.03984   -0.00504    0.00620   -0.00507 
AFIX  43 
H30H  2    0.501711    1.088224    0.230746    11.00000   -1.20000 
AFIX   0 
C307  1    0.435416    1.048512    0.140155    11.00000    0.03143    0.02022 = 
         0.03977    0.00346    0.00829   -0.00523 
AFIX  43 
H30I  2    0.443973    1.095882    0.117547    11.00000   -1.20000 
AFIX   0 
C308  1    0.388388    0.985714    0.105018    11.00000    0.02982    0.02269 = 
         0.03017    0.00467    0.00428   -0.00502 
AFIX  43 
H30J  2    0.363850    0.989450    0.058971    11.00000   -1.20000 
AFIX   0 
C309  1    0.378350    0.916581    0.139829    11.00000    0.02167    0.01917 = 
         0.02555    0.00020    0.00460   -0.00329 
C310  1    0.430085    0.798355    0.290148    11.00000    0.02603    0.01996 = 
         0.01758   -0.00155    0.00390   -0.00101 
AFIX  13 
H31A  2    0.418519    0.741175    0.283694    11.00000   -1.20000 
AFIX   0 
C311  1    0.361500    0.824714    0.340906    11.00000    0.03006    0.03831 = 
         0.02355   -0.00523    0.01022   -0.00530 
AFIX 137 
H31E  2    0.380554    0.795472    0.382081    11.00000   -1.50000 
H31F  2    0.287344    0.815263    0.323714    11.00000   -1.50000 
H31G  2    0.372404    0.880395    0.349633    11.00000   -1.50000 
AFIX   0 
C312  1    0.547429    0.810228    0.312767    11.00000    0.02455    0.03113 = 
         0.02618    0.00007    0.00145    0.00255 
AFIX 137 
H31B  2    0.569660    0.778393    0.352103    11.00000   -1.50000 
H31C  2    0.561005    0.865195    0.323509    11.00000   -1.50000 
H31D  2    0.587037    0.794727    0.277227    11.00000   -1.50000 
  
AFIX   0 
HKLF 4 
  
REM  Tism(benz,iPr)MgMe [mgmr] in P2(1)/n 
REM R1 =  0.0408 for   11275 Fo > 4sig(Fo)  and  0.0527 for all   13721 data 
REM    471 parameters refined using      0 restraints 
  
END 
  
WGHT      0.0538      2.0562 
  
REM Highest difference peak  0.602,  deepest hole -0.556,  1-sigma level  0.056 
Q1    1   0.6742  0.7628  0.1535  11.00000  0.05    0.60 
Q2    1   0.6638  0.8410  0.1452  11.00000  0.05    0.55 
Q3    1   0.7641  0.7422  0.2330  11.00000  0.05    0.48 
Q4    1   0.4090  0.6397 -0.0852  11.00000  0.05    0.47 
Q5    1   0.1831  0.6618  0.0661  11.00000  0.05    0.45 
Q6    1   0.0817  0.7984  0.1264  11.00000  0.05    0.44 
Q7    1   0.6780  0.9189  0.1688  11.00000  0.05    0.43 
Q8    1   0.0565  0.7828  0.0508  11.00000  0.05    0.43 
Q9    1   0.2389  0.6989  0.1237  11.00000  0.05    0.40 
Q10   1   0.1395  0.7245  0.0941  11.00000  0.05    0.40 
Q11   1   0.7403  0.7629  0.1855  11.00000  0.05    0.40 
Q12   1   0.2583  0.6802  0.2015  11.00000  0.05    0.40 
Q13   1   0.3901  0.9212  0.1744  11.00000  0.05    0.40 
Q14   1   0.1154  0.6102  0.0060  11.00000  0.05    0.39 
Q15   1   0.0151  0.7224  0.1035  11.00000  0.05    0.39 
Q16   1  -0.0027  0.8269 -0.0012  11.00000  0.05    0.39 
Q17   1  -0.0526  0.9366 -0.1459  11.00000  0.05    0.39 
Q18   1   0.7957  0.8807  0.2149  11.00000  0.05    0.38 
Q19   1   0.6682  0.7227  0.1827  11.00000  0.05    0.38 
Q20   1   0.5233  0.7011 -0.1059  11.00000  0.05    0.38 
;
_shelx_res_checksum              53267
####################################################################### 
# 
# This file contains crystal structure data downloaded from the 
# Cambridge Structural Database (CSD) hosted by the Cambridge 
# Crystallographic Data Centre (CCDC).
# 
# Full information about CCDC data access policies and citation 
# guidelines are available at http://www.ccdc.cam.ac.uk/access/V1 
# 
# Audit and citation data items may have been added by the CCDC. 
# Please retain this information to preserve the provenance of 
# this file and to allow appropriate attribution of the data. 
# 
#######################################################################

data_mrlis10_sq
_database_code_depnum_ccdc_archive 'CCDC 1529727'
_audit_update_record             
;
2017-01-25 deposited with the CCDC.
2017-03-29 downloaded from the CCDC.
;

_audit_creation_method           SHELXL-2014/7
_shelx_SHELXL_version_number     2014/7
_chemical_name_systematic        ?
_chemical_name_common            ?
_chemical_melting_point          ?
_chemical_formula_moiety         ?
_chemical_formula_sum            'C37 H51 Li N6 Si3'
_chemical_formula_weight         671.04

loop_
_atom_type_symbol
_atom_type_description
_atom_type_scat_dispersion_real
_atom_type_scat_dispersion_imag
_atom_type_scat_source
C C 0.0033 0.0016 'International Tables Vol C Tables 4.2.6.8 and 6.1.1.4'
H H 0.0000 0.0000 'International Tables Vol C Tables 4.2.6.8 and 6.1.1.4'
Li Li -0.0003 0.0001 'International Tables Vol C Tables 4.2.6.8 and 6.1.1.4'
N N 0.0061 0.0033 'International Tables Vol C Tables 4.2.6.8 and 6.1.1.4'
Si Si 0.0817 0.0704 'International Tables Vol C Tables 4.2.6.8 and 6.1.1.4'

_space_group_crystal_system      cubic
_space_group_IT_number           197
_space_group_name_H-M_alt        'I 2 3'
_space_group_name_Hall           'I 2 2 3'

_shelx_space_group_comment       
; 
The symmetry employed for this shelxl refinement is uniquely defined 
by the following loop, which should always be used as a source of 
symmetry information in preference to the above space-group names. 
They are only intended as comments. 
;

loop_
_space_group_symop_operation_xyz
'x, y, z'
'-x, -y, z'
'-x, y, -z'
'x, -y, -z'
'z, x, y'
'z, -x, -y'
'-z, -x, y'
'-z, x, -y'
'y, z, x'
'-y, z, -x'
'y, -z, -x'
'-y, -z, x'
'x+1/2, y+1/2, z+1/2'
'-x+1/2, -y+1/2, z+1/2'
'-x+1/2, y+1/2, -z+1/2'
'x+1/2, -y+1/2, -z+1/2'
'z+1/2, x+1/2, y+1/2'
'z+1/2, -x+1/2, -y+1/2'
'-z+1/2, -x+1/2, y+1/2'
'-z+1/2, x+1/2, -y+1/2'
'y+1/2, z+1/2, x+1/2'
'-y+1/2, z+1/2, -x+1/2'
'y+1/2, -z+1/2, -x+1/2'
'-y+1/2, -z+1/2, x+1/2'

_cell_length_a                   20.191(2)
_cell_length_b                   20.191(2)
_cell_length_c                   20.191(2)
_cell_angle_alpha                90
_cell_angle_beta                 90
_cell_angle_gamma                90
_cell_volume                     8231(3)
_cell_formula_units_Z            8
_cell_measurement_temperature    130(2)
_cell_measurement_reflns_used    9784
_cell_measurement_theta_min      2.47
_cell_measurement_theta_max      29.73

_exptl_crystal_description       cube
_exptl_crystal_colour            colorless
_exptl_crystal_density_meas      ?
_exptl_crystal_density_method    ?
_exptl_crystal_density_diffrn    1.083
_exptl_crystal_F_000             2880
_exptl_transmission_factor_min   ?
_exptl_transmission_factor_max   ?
_exptl_crystal_size_max          0.260
_exptl_crystal_size_mid          0.230
_exptl_crystal_size_min          0.230
_exptl_absorpt_coefficient_mu    0.146
_shelx_estimated_absorpt_T_min   0.963
_shelx_estimated_absorpt_T_max   0.967
_exptl_absorpt_correction_type   empirical
_exptl_absorpt_correction_T_min  0.6996
_exptl_absorpt_correction_T_max  0.7461
_exptl_absorpt_process_details   sadabs
_exptl_absorpt_special_details   ?
_diffrn_ambient_temperature      130(2)
_diffrn_radiation_wavelength     0.71073
_diffrn_radiation_type           MoK\a
_diffrn_source                   ?
_diffrn_measurement_device_type  'Bruker APEX-II CCD'
_diffrn_measurement_method       '\f and \w scans'
_diffrn_detector_area_resol_mean ?
_diffrn_reflns_number            65610
_diffrn_reflns_av_unetI/netI     0.0225
_diffrn_reflns_av_R_equivalents  0.0576
_diffrn_reflns_limit_h_min       -28
_diffrn_reflns_limit_h_max       28
_diffrn_reflns_limit_k_min       -28
_diffrn_reflns_limit_k_max       28
_diffrn_reflns_limit_l_min       -28
_diffrn_reflns_limit_l_max       28
_diffrn_reflns_theta_min         1.426
_diffrn_reflns_theta_max         30.509
_diffrn_reflns_theta_full        25.242
_diffrn_measured_fraction_theta_max 1.000
_diffrn_measured_fraction_theta_full 1.000
_diffrn_reflns_Laue_measured_fraction_max 1.000
_diffrn_reflns_Laue_measured_fraction_full 1.000
_diffrn_reflns_point_group_measured_fraction_max 1.000
_diffrn_reflns_point_group_measured_fraction_full 1.000
_reflns_number_total             4198
_reflns_number_gt                3609
_reflns_threshold_expression     'I > 2\s(I)'
_reflns_Friedel_coverage         0.855
_reflns_Friedel_fraction_max     1.000
_reflns_Friedel_fraction_full    1.000

_reflns_special_details          
; 
 Reflections were merged by SHELXL according to the crystal 
 class for the calculation of statistics and refinement. 
  
 Structure factors included contributions from the .fab file. 
  
 _reflns_Friedel_fraction is defined as the number of unique 
 Friedel pairs measured divided by the number that would be 
 possible theoretically, ignoring centric projections and 
 systematic absences. 
;

_computing_data_collection       'Bruker APEX2'
_computing_cell_refinement       'Bruker SAINT'
_computing_data_reduction        'Bruker SAINT'
_computing_structure_solution    'SHELXS-97 (Sheldrick, 2008)'
_computing_structure_refinement  'SHELXL-2014/7 (Sheldrick, 2014)'
_computing_molecular_graphics    'Bruker SHELXTL'
_computing_publication_material  'Bruker SHELXTL'
_refine_special_details          ?
_refine_ls_structure_factor_coef Fsqd
_refine_ls_matrix_type           full
_refine_ls_weighting_scheme      calc
_refine_ls_weighting_details     
'w=1/[\s^2^(Fo^2^)+(0.0855P)^2^+4.2121P] where P=(Fo^2^+2Fc^2^)/3'
_atom_sites_solution_primary     ?
_atom_sites_solution_secondary   ?
_atom_sites_solution_hydrogens   geom
_refine_ls_hydrogen_treatment    constr
_refine_ls_extinction_method     none
_refine_ls_extinction_coef       .
_refine_ls_abs_structure_details 
; 
 Flack x determined using 1521 quotients [(I+)-(I-)]/[(I+)+(I-)] 
 (Parsons, Flack and Wagner, Acta Cryst. B69 (2013) 249-259). 
;
_refine_ls_abs_structure_Flack   -0.05(4)
_chemical_absolute_configuration ?
_refine_ls_number_reflns         4198
_refine_ls_number_parameters     146
_refine_ls_number_restraints     0
_refine_ls_R_factor_all          0.0558
_refine_ls_R_factor_gt           0.0438
_refine_ls_wR_factor_ref         0.1285
_refine_ls_wR_factor_gt          0.1164
_refine_ls_goodness_of_fit_ref   0.953
_refine_ls_restrained_S_all      0.953
_refine_ls_shift/su_max          0.002
_refine_ls_shift/su_mean         0.000

loop_
_atom_site_label
_atom_site_type_symbol
_atom_site_fract_x
_atom_site_fract_y
_atom_site_fract_z
_atom_site_U_iso_or_equiv
_atom_site_adp_type
_atom_site_occupancy
_atom_site_site_symmetry_order
_atom_site_calc_flag
_atom_site_refinement_flags_posn
_atom_site_refinement_flags_adp
_atom_site_refinement_flags_occupancy
_atom_site_disorder_assembly
_atom_site_disorder_group
Li Li 0.2439(2) 0.2439(2) 0.2439(2) 0.0313(14) Uani 1 3 d S T P . .
Si1 Si 0.17835(3) 0.23235(3) 0.10756(3) 0.02782(16) Uani 1 1 d . . . . .
N11 N 0.28402(10) 0.29807(11) 0.17020(11) 0.0293(4) Uani 1 1 d . . . . .
N12 N 0.27832(11) 0.33353(11) 0.06585(11) 0.0312(4) Uani 1 1 d . . . . .
C1 C 0.17891(11) 0.17891(11) 0.17891(11) 0.0263(7) Uani 1 3 d S T P . .
C101 C 0.10908(14) 0.29398(15) 0.10501(16) 0.0386(6) Uani 1 1 d . . . . .
H10A H 0.0675 0.2712 0.0946 0.058 Uiso 1 1 calc R U . . .
H10B H 0.1183 0.3272 0.0709 0.058 Uiso 1 1 calc R U . . .
H10C H 0.1052 0.3158 0.1482 0.058 Uiso 1 1 calc R U . . .
C102 C 0.17832(17) 0.18955(15) 0.02470(13) 0.0392(6) Uani 1 1 d . . . . .
H10D H 0.1555 0.1469 0.0285 0.059 Uiso 1 1 calc R U . . .
H10E H 0.2241 0.1821 0.0103 0.059 Uiso 1 1 calc R U . . .
H10F H 0.1554 0.2173 -0.0078 0.059 Uiso 1 1 calc R U . . .
C103 C 0.25356(12) 0.29020(12) 0.11243(12) 0.0292(5) Uani 1 1 d . . . . .
C104 C 0.32993(12) 0.34785(12) 0.16111(14) 0.0308(5) Uani 1 1 d . . . . .
C105 C 0.37415(14) 0.37517(14) 0.20661(16) 0.0373(6) Uani 1 1 d . . . . .
H10G H 0.3759 0.3599 0.2511 0.045 Uiso 1 1 calc R U . . .
C106 C 0.41523(14) 0.42516(15) 0.18460(18) 0.0437(7) Uani 1 1 d . . . . .
H10H H 0.4457 0.4448 0.2146 0.052 Uiso 1 1 calc R U . . .
C107 C 0.41286(16) 0.44734(15) 0.11920(19) 0.0464(7) Uani 1 1 d . . . . .
H10I H 0.4421 0.4817 0.1057 0.056 Uiso 1 1 calc R U . . .
C108 C 0.36934(15) 0.42089(14) 0.07351(17) 0.0403(6) Uani 1 1 d . . . . .
H10J H 0.3680 0.4361 0.0290 0.048 Uiso 1 1 calc R U . . .
C109 C 0.32731(13) 0.37041(12) 0.09605(14) 0.0320(5) Uani 1 1 d . . . . .
C110 C 0.25612(15) 0.33866(13) -0.00331(14) 0.0380(6) Uani 1 1 d . . . . .
H11A H 0.2170 0.3088 -0.0084 0.046 Uiso 1 1 calc R U . . .
C111 C 0.2332(2) 0.40829(16) -0.01935(18) 0.0535(9) Uani 1 1 d . . . . .
H11B H 0.2029 0.4238 0.0153 0.080 Uiso 1 1 calc R U . . .
H11C H 0.2102 0.4083 -0.0621 0.080 Uiso 1 1 calc R U . . .
H11D H 0.2717 0.4378 -0.0216 0.080 Uiso 1 1 calc R U . . .
C112 C 0.3093(2) 0.3138(2) -0.05009(17) 0.0552(9) Uani 1 1 d . . . . .
H11E H 0.3221 0.2687 -0.0375 0.083 Uiso 1 1 calc R U . . .
H11F H 0.3480 0.3429 -0.0475 0.083 Uiso 1 1 calc R U . . .
H11G H 0.2922 0.3137 -0.0955 0.083 Uiso 1 1 calc R U . . .

loop_
_atom_site_aniso_label
_atom_site_aniso_U_11
_atom_site_aniso_U_22
_atom_site_aniso_U_33
_atom_site_aniso_U_23
_atom_site_aniso_U_13
_atom_site_aniso_U_12
Li 0.0313(14) 0.0313(14) 0.0313(14) 0.0002(16) 0.0002(16) 0.0002(16)
Si1 0.0279(3) 0.0273(3) 0.0282(3) 0.0002(2) -0.0032(2) -0.0023(2)
N11 0.0269(9) 0.0290(9) 0.0321(10) -0.0024(8) -0.0013(8) -0.0015(7)
N12 0.0320(10) 0.0290(10) 0.0325(10) 0.0013(8) -0.0003(8) -0.0035(8)
C1 0.0263(7) 0.0263(7) 0.0263(7) 0.0005(8) 0.0005(8) 0.0005(8)
C101 0.0316(12) 0.0377(13) 0.0465(15) 0.0068(11) -0.0026(11) 0.0028(10)
C102 0.0537(16) 0.0361(13) 0.0277(11) -0.0006(10) -0.0086(11) -0.0071(12)
C103 0.0291(11) 0.0275(11) 0.0310(11) 0.0005(9) 0.0008(9) -0.0013(8)
C104 0.0243(10) 0.0286(11) 0.0396(13) -0.0041(9) 0.0013(9) 0.0011(8)
C105 0.0315(12) 0.0363(13) 0.0440(15) -0.0047(11) -0.0060(11) 0.0002(10)
C106 0.0336(13) 0.0372(14) 0.0604(19) -0.0077(13) -0.0106(13) -0.0028(11)
C107 0.0380(14) 0.0336(13) 0.068(2) 0.0008(13) -0.0020(13) -0.0092(11)
C108 0.0375(13) 0.0328(13) 0.0507(17) 0.0036(12) 0.0006(12) -0.0040(11)
C109 0.0301(11) 0.0248(10) 0.0412(14) -0.0018(9) 0.0003(10) -0.0003(9)
C110 0.0487(15) 0.0337(12) 0.0314(12) 0.0034(10) -0.0041(11) -0.0097(11)
C111 0.068(2) 0.0397(15) 0.0524(18) 0.0087(13) -0.0219(16) -0.0080(15)
C112 0.071(2) 0.057(2) 0.0378(15) -0.0066(14) 0.0111(15) -0.0097(17)

_geom_special_details            
; 
 All esds (except the esd in the dihedral angle between two l.s. planes) 
 are estimated using the full covariance matrix.  The cell esds are taken 
 into account individually in the estimation of esds in distances, angles 
 and torsion angles; correlations between esds in cell parameters are only 
 used when they are defined by crystal symmetry.  An approximate (isotropic) 
 treatment of cell esds is used for estimating esds involving l.s. planes. 
;

loop_
_geom_bond_atom_site_label_1
_geom_bond_atom_site_label_2
_geom_bond_distance
_geom_bond_site_symmetry_2
_geom_bond_publ_flag
Li N11 2.016(2) . ?
Li N11 2.017(2) 9 ?
Li N11 2.017(2) 5 ?
Li C1 2.273(9) . ?
Li Si1 3.064(6) 9 ?
Li Si1 3.064(6) 5 ?
Li Si1 3.064(6) . ?
Si1 C1 1.7999(9) . ?
Si1 C101 1.873(3) . ?
Si1 C102 1.883(3) . ?
Si1 C103 1.918(2) . ?
N11 C103 1.328(3) . ?
N11 C104 1.380(3) . ?
N12 C103 1.378(3) . ?
N12 C109 1.380(3) . ?
N12 C110 1.470(4) . ?
C1 Si1 1.7999(9) 9 ?
C1 Si1 1.7999(9) 5 ?
C104 C109 1.391(4) . ?
C104 C105 1.395(4) . ?
C105 C106 1.380(4) . ?
C106 C107 1.395(5) . ?
C107 C108 1.381(5) . ?
C108 C109 1.402(4) . ?
C110 C112 1.516(5) . ?
C110 C111 1.515(4) . ?

loop_
_geom_angle_atom_site_label_1
_geom_angle_atom_site_label_2
_geom_angle_atom_site_label_3
_geom_angle
_geom_angle_site_symmetry_1
_geom_angle_site_symmetry_3
_geom_angle_publ_flag
N11 Li N11 118.61(9) . 9 ?
N11 Li N11 118.61(9) . 5 ?
N11 Li N11 118.61(9) 9 5 ?
N11 Li C1 96.8(2) . . ?
N11 Li C1 96.8(2) 9 . ?
N11 Li C1 96.8(2) 5 . ?
N11 Li Si1 101.47(19) . 9 ?
N11 Li Si1 63.35(14) 9 9 ?
N11 Li Si1 122.6(3) 5 9 ?
C1 Li Si1 35.68(8) . 9 ?
N11 Li Si1 122.6(3) . 5 ?
N11 Li Si1 101.47(19) 9 5 ?
N11 Li Si1 63.35(14) 5 5 ?
C1 Li Si1 35.68(8) . 5 ?
Si1 Li Si1 60.67(14) 9 5 ?
N11 Li Si1 63.35(14) . . ?
N11 Li Si1 122.6(3) 9 . ?
N11 Li Si1 101.47(19) 5 . ?
C1 Li Si1 35.68(8) . . ?
Si1 Li Si1 60.67(14) 9 . ?
Si1 Li Si1 60.67(14) 5 . ?
C1 Si1 C101 115.15(10) . . ?
C1 Si1 C102 115.86(14) . . ?
C101 Si1 C102 106.27(14) . . ?
C1 Si1 C103 108.60(14) . . ?
C101 Si1 C103 100.84(12) . . ?
C102 Si1 C103 108.98(13) . . ?
C1 Si1 Li 47.45(15) . . ?
C101 Si1 Li 107.26(11) . . ?
C102 Si1 Li 146.46(11) . . ?
C103 Si1 Li 64.24(11) . . ?
C103 N11 C104 106.3(2) . . ?
C103 N11 Li 113.4(3) . . ?
C104 N11 Li 139.7(3) . . ?
C103 N12 C109 107.5(2) . . ?
C103 N12 C110 125.6(2) . . ?
C109 N12 C110 126.9(2) . . ?
Si1 C1 Si1 118.59(5) . 9 ?
Si1 C1 Si1 118.59(5) . 5 ?
Si1 C1 Si1 118.59(5) 9 5 ?
Si1 C1 Li 96.88(13) . . ?
Si1 C1 Li 96.87(13) 9 . ?
Si1 C1 Li 96.87(13) 5 . ?
N11 C103 N12 110.8(2) . . ?
N11 C103 Si1 118.98(18) . . ?
N12 C103 Si1 129.69(18) . . ?
N11 C104 C109 109.8(2) . . ?
N11 C104 C105 129.1(3) . . ?
C109 C104 C105 121.1(3) . . ?
C106 C105 C104 117.5(3) . . ?
C105 C106 C107 121.3(3) . . ?
C108 C107 C106 122.0(3) . . ?
C107 C108 C109 116.7(3) . . ?
N12 C109 C104 105.5(2) . . ?
N12 C109 C108 133.0(3) . . ?
C104 C109 C108 121.4(3) . . ?
N12 C110 C112 110.6(3) . . ?
N12 C110 C111 111.2(2) . . ?
C112 C110 C111 113.0(3) . . ?

loop_
_geom_torsion_atom_site_label_1
_geom_torsion_atom_site_label_2
_geom_torsion_atom_site_label_3
_geom_torsion_atom_site_label_4
_geom_torsion
_geom_torsion_site_symmetry_1
_geom_torsion_site_symmetry_2
_geom_torsion_site_symmetry_3
_geom_torsion_site_symmetry_4
_geom_torsion_publ_flag
C101 Si1 C1 Si1 167.48(18) . . . 9 ?
C102 Si1 C1 Si1 42.6(3) . . . 9 ?
C103 Si1 C1 Si1 -80.4(2) . . . 9 ?
Li Si1 C1 Si1 -101.7(2) . . . 9 ?
C101 Si1 C1 Si1 10.9(3) . . . 5 ?
C102 Si1 C1 Si1 -113.9(2) . . . 5 ?
C103 Si1 C1 Si1 123.1(2) . . . 5 ?
Li Si1 C1 Si1 101.7(2) . . . 5 ?
C101 Si1 C1 Li -90.80(12) . . . . ?
C102 Si1 C1 Li 144.34(12) . . . . ?
C103 Si1 C1 Li 21.35(8) . . . . ?
C104 N11 C103 N12 0.0(3) . . . . ?
Li N11 C103 N12 173.48(16) . . . . ?
C104 N11 C103 Si1 -172.54(17) . . . . ?
Li N11 C103 Si1 1.0(3) . . . . ?
C109 N12 C103 N11 0.3(3) . . . . ?
C110 N12 C103 N11 -179.9(2) . . . . ?
C109 N12 C103 Si1 171.79(19) . . . . ?
C110 N12 C103 Si1 -8.4(4) . . . . ?
C103 N11 C104 C109 -0.3(3) . . . . ?
Li N11 C104 C109 -171.0(2) . . . . ?
C103 N11 C104 C105 179.4(3) . . . . ?
Li N11 C104 C105 8.7(5) . . . . ?
N11 C104 C105 C106 -179.9(3) . . . . ?
C109 C104 C105 C106 -0.2(4) . . . . ?
C104 C105 C106 C107 -0.3(4) . . . . ?
C105 C106 C107 C108 0.4(5) . . . . ?
C106 C107 C108 C109 0.1(5) . . . . ?
C103 N12 C109 C104 -0.5(3) . . . . ?
C110 N12 C109 C104 179.7(2) . . . . ?
C103 N12 C109 C108 179.6(3) . . . . ?
C110 N12 C109 C108 -0.2(5) . . . . ?
N11 C104 C109 N12 0.4(3) . . . . ?
C105 C104 C109 N12 -179.3(2) . . . . ?
N11 C104 C109 C108 -179.6(2) . . . . ?
C105 C104 C109 C108 0.7(4) . . . . ?
C107 C108 C109 N12 179.4(3) . . . . ?
C107 C108 C109 C104 -0.6(4) . . . . ?
C103 N12 C110 C112 -110.5(3) . . . . ?
C109 N12 C110 C112 69.2(3) . . . . ?
C103 N12 C110 C111 123.1(3) . . . . ?
C109 N12 C110 C111 -57.2(4) . . . . ?

_refine_diff_density_max         0.377
_refine_diff_density_min         -0.184
_refine_diff_density_rms         0.056

_shelx_res_file                  
; 
  
    mrlis10_sq.res created by SHELXL-2014/7 
  
  
TITL Tism(benz,iPr)Li [mrlis10] in I23 
CELL 0.71073  20.19080  20.19080  20.19080  90.0000  90.0000  90.0000 
ZERR   8.00   0.00210   0.00210   0.00210   0.0000   0.0000   0.0000 
LATT -2 
SYMM -X, -Y, Z 
SYMM -X, Y, -Z 
SYMM X, -Y, -Z 
SYMM Z, X, Y 
SYMM Z, -X, -Y 
SYMM -Z, -X, Y 
SYMM -Z, X, -Y 
SYMM Y, Z, X 
SYMM -Y, Z, -X 
SYMM Y, -Z, -X 
SYMM -Y, -Z, X 
SFAC C H LI N SI 
UNIT 296 408 8 48 24 
TEMP -143.460 
SIZE 0.26 0.23 0.23 
  
L.S. 5 0    3 
BOND 
FMAP 2 
PLAN 20 
  
ACTA 
WPDB -1 
CONF 
  
REM EXTI    0.000000 
ABIN 
WGHT    0.085500    4.212100 
FVAR       0.05640 
LI    3    0.243923    0.243923    0.243923    10.33333    0.03125    0.03125 = 
         0.03125    0.00023    0.00023    0.00023 
SI1   5    0.178353    0.232347    0.107559    11.00000    0.02788    0.02734 = 
         0.02823    0.00021   -0.00319   -0.00229 
N11   4    0.284017    0.298073    0.170203    11.00000    0.02687    0.02896 = 
         0.03207   -0.00244   -0.00130   -0.00146 
N12   4    0.278324    0.333530    0.065851    11.00000    0.03199    0.02896 = 
         0.03255    0.00132   -0.00033   -0.00353 
C1    1    0.178915    0.178915    0.178915    10.33333    0.02634    0.02634 = 
         0.02634    0.00047    0.00047    0.00047 
C101  1    0.109080    0.293976    0.105006    11.00000    0.03164    0.03772 = 
         0.04648    0.00682   -0.00257    0.00284 
AFIX 137 
H10A  2    0.067513    0.271173    0.094613    11.00000   -1.50000 
H10B  2    0.118263    0.327233    0.070867    11.00000   -1.50000 
H10C  2    0.105215    0.315772    0.148201    11.00000   -1.50000 
AFIX   0 
C102  1    0.178325    0.189555    0.024701    11.00000    0.05366    0.03615 = 
         0.02766   -0.00061   -0.00863   -0.00713 
AFIX 137 
H10D  2    0.155454    0.146915    0.028521    11.00000   -1.50000 
H10E  2    0.224081    0.182139    0.010306    11.00000   -1.50000 
H10F  2    0.155425    0.217338   -0.007849    11.00000   -1.50000 
AFIX   0 
C103  1    0.253557    0.290195    0.112433    11.00000    0.02905    0.02746 = 
         0.03097    0.00050    0.00079   -0.00133 
C104  1    0.329933    0.347845    0.161107    11.00000    0.02426    0.02860 = 
         0.03963   -0.00412    0.00127    0.00112 
C105  1    0.374146    0.375167    0.206608    11.00000    0.03153    0.03632 = 
         0.04401   -0.00468   -0.00602    0.00021 
AFIX  43 
H10G  2    0.375910    0.359931    0.251089    11.00000   -1.20000 
AFIX   0 
C106  1    0.415232    0.425157    0.184604    11.00000    0.03360    0.03722 = 
         0.06042   -0.00771   -0.01060   -0.00283 
AFIX  43 
H10H  2    0.445709    0.444844    0.214560    11.00000   -1.20000 
AFIX   0 
C107  1    0.412864    0.447335    0.119200    11.00000    0.03802    0.03362 = 
         0.06750    0.00076   -0.00200   -0.00924 
AFIX  43 
H10I  2    0.442064    0.481662    0.105680    11.00000   -1.20000 
AFIX   0 
C108  1    0.369343    0.420890    0.073506    11.00000    0.03753    0.03277 = 
         0.05073    0.00358    0.00064   -0.00400 
AFIX  43 
H10J  2    0.367960    0.436147    0.029019    11.00000   -1.20000 
AFIX   0 
C109  1    0.327306    0.370407    0.096047    11.00000    0.03008    0.02482 = 
         0.04123   -0.00176    0.00029   -0.00028 
C110  1    0.256123    0.338657   -0.003314    11.00000    0.04875    0.03371 = 
         0.03140    0.00343   -0.00408   -0.00965 
AFIX  13 
H11A  2    0.216952    0.308780   -0.008411    11.00000   -1.20000 
AFIX   0 
C111  1    0.233217    0.408294   -0.019353    11.00000    0.06833    0.03968 = 
         0.05235    0.00875   -0.02194   -0.00800 
AFIX 137 
H11B  2    0.202942    0.423750    0.015294    11.00000   -1.50000 
H11C  2    0.210242    0.408325   -0.062107    11.00000   -1.50000 
H11D  2    0.271651    0.437849   -0.021618    11.00000   -1.50000 
AFIX   0 
C112  1    0.309312    0.313787   -0.050091    11.00000    0.07084    0.05679 = 
         0.03784   -0.00664    0.01106   -0.00967 
AFIX 137 
H11E  2    0.322126    0.268694   -0.037510    11.00000   -1.50000 
H11F  2    0.348042    0.342927   -0.047510    11.00000   -1.50000 
H11G  2    0.292157    0.313659   -0.095495    11.00000   -1.50000 
  
AFIX   0 
HKLF 4 
  
REM  Tism(benz,iPr)Li [mrlis10] in I23 
REM R1 =  0.0438 for    3609 Fo > 4sig(Fo)  and  0.0558 for all    4198 data 
REM    146 parameters refined using      0 restraints 
  
END 
  
WGHT      0.0547      4.3103 
  
REM Highest difference peak  0.377,  deepest hole -0.184,  1-sigma level  0.056 
Q1    1   0.2318  0.1845  0.1103  11.00000  0.05    0.38 
Q2    1   0.1875  0.2063  0.1487  11.00000  0.05    0.33 
Q3    1   0.3207  0.3641  0.1349  11.00000  0.05    0.33 
Q4    1   0.2141  0.2605  0.1095  11.00000  0.05    0.33 
Q5    1   0.2054  0.2318  0.1364  11.00000  0.05    0.32 
Q6    1   0.1810  0.2164  0.0593  11.00000  0.05    0.32 
Q7    1   0.1430  0.2636  0.1004  11.00000  0.05    0.30 
Q8    1   0.2635  0.2994  0.1448  11.00000  0.05    0.28 
Q9    1   0.3159  0.3470  0.0717  11.00000  0.05    0.28 
Q10   1   0.3528  0.3649  0.1825  11.00000  0.05    0.27 
Q11   1   0.3870  0.3985  0.1857  11.00000  0.05    0.27 
Q12   1   0.2823  0.3214 -0.0217  11.00000  0.05    0.25 
Q13   1   0.3634  0.3453  0.1844  11.00000  0.05    0.24 
Q14   1   0.2653  0.3065  0.0905  11.00000  0.05    0.24 
Q15   1   0.3065  0.3304  0.1685  11.00000  0.05    0.24 
Q16   1   0.3148  0.3152  0.1577  11.00000  0.05    0.24 
Q17   1   0.3352  0.4007  0.0865  11.00000  0.05    0.23 
Q18   1   0.3386  0.3508  0.2039  11.00000  0.05    0.23 
Q19   1   0.3329  0.3641  0.1960  11.00000  0.05    0.22 
Q20   1   0.2011  0.2011  0.2011  10.33333  0.05    0.21 
;
_shelx_res_checksum              17971

_shelx_fab_file                  
; 
    0    1    1     71.84     -0.44 
    0    0    2     63.65     -0.47 
    1    1    2     51.17      0.52 
    2    2    2     28.13      2.67 
    0    2    2     44.28     -0.42 
    1    0    3     40.15     -0.56 
    2    1    3     25.05      1.46 
    0    1    3     39.75     -0.48 
    1    2    3     25.50      1.44 
    2    3    3      7.02      3.04 
    0    3    3     18.13     -0.18 
    0    0    4     31.99     -0.81 
    2    0    4     19.51     -0.50 
    3    1    4      8.21      1.43 
    1    1    4     24.78      0.32 
    2    2    4      9.06      2.63 
    0    2    4     19.86     -0.49 
    3    3    4     -4.29      2.85 
    1    3    4      8.29      1.44 
    4    4    4     -9.66      2.37 
    2    4    4     -2.18      2.70 
    0    4    4      5.50     -0.32 
    1    0    5     20.48     -0.84 
    3    0    5      7.03     -0.39 
    4    1    5      1.22      0.96 
    2    1    5     10.74      0.75 
    0    1    5     20.02     -0.78 
    3    2    5     -0.04      2.08 
    1    2    5     11.62      0.75 
    4    3    5     -7.31      1.81 
    2    3    5     -0.18      2.03 
    0    3    5      7.30     -0.38 
    3    4    5     -7.14      1.92 
    1    4    5      1.67      1.03 
    4    5    5     -8.61      0.86 
    2    5    5     -2.93      1.42 
    0    5    5      2.41     -0.32 
    0    0    6     16.37     -0.73 
    2    0    6      9.20     -0.42 
    4    0    6      2.43     -0.24 
    5    1    6      1.53      0.79 
    3    1    6      3.53      0.98 
    1    1    6     13.12      0.09 
    4    2    6     -2.15      1.72 
    2    2    6      3.58      1.77 
    0    2    6      9.81     -0.38 
    5    3    6     -4.61      1.11 
    3    3    6     -3.77      1.92 
    1    3    6      4.00      0.99 
    4    4    6     -7.07      1.21 
    2    4    6     -2.21      1.78 
    0    4    6      2.68     -0.18 
    5    5    6     -6.07      0.07 
    3    5    6     -4.86      1.05 
    1    5    6      1.37      0.73 
    6    6    6     -2.81     -0.82 
    4    6    6     -4.34      0.19 
    2    6    6      0.21      0.94 
    0    6    6      3.76     -0.12 
    1    0    7      9.95     -0.33 
    3    0    7      3.42     -0.10 
    5    0    7      3.43     -0.09 
    6    1    7      3.78      0.55 
    4    1    7      1.06      0.78 
    2    1    7      5.02      0.76 
    0    1    7      9.92     -0.32 
    5    2    7      0.14      0.95 
    3    2    7     -0.27      1.64 
    1    2    7      5.53      0.87 
    6    3    7     -0.71      0.45 
    4    3    7     -3.98      1.13 
    2    3    7     -0.54      1.52 
    0    3    7      3.58     -0.01 
    5    4    7     -4.11      0.27 
    3    4    7     -4.11      1.28 
    1    4    7      0.91      0.92 
    6    5    7     -2.36     -0.61 
    4    5    7     -4.58      0.20 
    2    5    7     -0.80      0.87 
    0    5    7      2.57     -0.01 
    5    6    7     -2.35     -0.63 
    3    6    7     -1.09      0.46 
    1    6    7      3.20      0.59 
    6    7    7      0.27     -1.41 
    4    7    7     -0.45     -0.34 
    2    7    7      3.18      0.51 
    0    7    7      5.59     -0.01 
    0    0    8      6.92     -0.06 
    2    0    8      3.66      0.01 
    4    0    8      1.80     -0.04 
    6    0    8      4.94     -0.09 
    7    1    8      5.03      0.39 
    5    1    8      2.53      0.54 
    3    1    8      1.52      0.80 
    1    1    8      5.78      0.38 
    6    2    8      2.63      0.32 
    4    2    8     -0.80      0.86 
    2    2    8      0.99      1.25 
    0    2    8      3.98      0.10 
    7    3    8      1.94      0.08 
    5    3    8     -1.41      0.49 
    3    3    8     -2.42      1.19 
    1    3    8      1.46      0.80 
    6    4    8     -0.93     -0.36 
    4    4    8     -3.91      0.32 
    2    4    8     -1.66      0.93 
    0    4    8      1.02      0.08 
    7    5    8      0.32     -0.81 
    5    5    8     -2.65     -0.27 
    3    5    8     -2.49      0.53 
    1    5    8      1.17      0.52 
    6    6    8     -0.29     -1.05 
    4    6    8     -1.58     -0.20 
    2    6    8      1.28      0.50 
    0    6    8      3.50     -0.02 
    7    7    8      1.84     -1.43 
    5    7    8      0.07     -0.64 
    3    7    8      1.21      0.37 
    1    7    8      4.19      0.50 
    8    8    8      2.33     -0.89 
    6    8    8      1.30     -0.90 
    4    8    8      0.97     -0.11 
    2    8    8      3.53      0.48 
    0    8    8      5.13     -0.07 
    1    0    9      4.02     -0.06 
    3    0    9      1.44     -0.07 
    5    0    9      2.92     -0.08 
    7    0    9      5.02     -0.11 
    8    1    9      3.85      0.45 
    6    1    9      3.47      0.37 
    4    1    9      0.76      0.47 
    2    1    9      2.08      0.45 
    0    1    9      4.44     -0.14 
    7    2    9      3.44      0.33 
    5    2    9      0.82      0.46 
    3    2    9     -0.72      0.88 
    1    2    9      1.89      0.55 
    8    3    9      1.67      0.42 
    6    3    9      0.50      0.17 
    4    3    9     -2.53      0.53 
    2    3    9     -1.09      0.75 
    0    3    9      1.20     -0.05 
    7    4    9      0.70     -0.26 
    5    4    9     -2.19     -0.11 
    3    4    9     -3.16      0.52 
    1    4    9     -0.49      0.46 
    8    5    9      0.58     -0.13 
    6    5    9     -0.88     -0.52 
    4    5    9     -2.94      0.01 
    2    5    9     -1.05      0.45 
    0    5    9      0.90     -0.02 
    7    6    9      0.88     -0.91 
    5    6    9     -1.05     -0.56 
    3    6    9     -0.80      0.24 
    1    6    9      1.62      0.40 
    8    7    9      1.87     -0.70 
    6    7    9      0.86     -0.80 
    4    7    9      0.02      0.03 
    2    7    9      2.02      0.60 
    0    7    9      3.50      0.01 
    7    8    9      1.92     -0.80 
    5    8    9      0.60     -0.29 
    3    8    9      1.30      0.35 
    1    8    9      3.31      0.46 
    8    9    9      1.90     -0.25 
    6    9    9      0.99     -0.10 
    4    9    9      0.46      0.43 
    2    9    9      2.22      0.67 
    0    9    9      3.47      0.01 
    0    0   10      3.13     -0.04 
    2    0   10      1.60     -0.08 
    4    0   10      1.00     -0.06 
    6    0   10      3.18     -0.06 
    8    0   10      3.45     -0.03 
    9    1   10      2.31      0.35 
    7    1   10      3.31      0.22 
    5    1   10      1.57      0.31 
    3    1   10      0.48      0.26 
    1    1   10      2.46      0.02 
    8    2   10      2.24      0.32 
    6    2   10      1.67      0.02 
    4    2   10     -0.85      0.21 
    2    2   10     -0.14      0.30 
    0    2   10      1.48     -0.05 
    9    3   10      0.57      0.37 
    7    3   10      1.19     -0.06 
    5    3   10     -1.09      0.04 
    3    3   10     -2.30      0.34 
    1    3   10     -0.18      0.17 
    8    4   10      0.46      0.14 
    6    4   10     -0.60     -0.50 
    4    4   10     -3.07     -0.14 
    2    4   10     -2.18      0.21 
    0    4   10     -0.63     -0.04 
    9    5   10      0.03      0.28 
    7    5   10      0.13     -0.41 
    5    5   10     -1.87     -0.30 
    3    5   10     -2.45      0.25 
    1    5   10     -0.50      0.25 
    8    6   10      0.76     -0.12 
    6    6   10     -0.08     -0.55 
    4    6   10     -1.44      0.03 
    2    6   10     -0.27      0.45 
    0    6   10      0.94      0.00 
    9    7   10      1.05     -0.05 
    7    7   10      1.19     -0.54 
    5    7   10     -0.12     -0.09 
    3    7   10      0.04      0.54 
    1    7   10      1.77      0.48 
    8    8   10      1.50     -0.20 
    6    8   10      0.86     -0.13 
    4    8   10      0.15      0.45 
    2    8   10      1.48      0.70 
    0    8   10      2.62      0.06 
    9    9   10      1.00      0.22 
    7    9   10      1.08     -0.12 
    5    9   10      0.00      0.28 
    3    9   10      0.35      0.57 
    1    9   10      2.14      0.48 
   10   10   10     -0.16      0.54 
    8   10   10      0.58      0.14 
    6   10   10      0.16      0.27 
    4   10   10     -0.23      0.53 
    2   10   10      1.08      0.57 
    0   10   10      2.26      0.13 
    1    0   11      1.43     -0.02 
    3    0   11      0.30     -0.01 
    5    0   11      1.47      0.05 
    7    0   11      2.88     -0.05 
    9    0   11      2.15      0.04 
   10    1   11      1.28      0.34 
    8    1   11      2.17      0.27 
    6    1   11      1.95      0.34 
    4    1   11      0.22      0.40 
    2    1   11      0.69      0.12 
    0    1   11      1.81     -0.11 
    9    2   11      1.02      0.51 
    7    2   11      1.70      0.16 
    5    2   11      0.12      0.29 
    3    2   11     -1.09      0.34 
    1    2   11      0.21      0.12 
   10    3   11     -0.26      0.39 
    8    3   11      0.57      0.24 
    6    3   11      0.12     -0.01 
    4    3   11     -1.89      0.32 
    2    3   11     -1.39      0.24 
    0    3   11     -0.22     -0.02 
    9    4   11     -0.14      0.52 
    7    4   11      0.20     -0.28 
    5    4   11     -1.51     -0.33 
    3    4   11     -2.65      0.13 
    1    4   11     -1.30      0.15 
   10    5   11     -0.38      0.22 
    8    5   11      0.24      0.02 
    6    5   11     -0.31     -0.51 
    4    5   11     -1.98      0.00 
    2    5   11     -1.46      0.28 
    0    5   11     -0.49      0.08 
    9    6   11      0.40      0.16 
    7    6   11      0.66     -0.59 
    5    6   11     -0.59     -0.52 
    3    6   11     -1.14      0.09 
    1    6   11      0.09      0.21 
   10    7   11      0.30     -0.10 
    8    7   11      1.20     -0.35 
    6    7   11      0.76     -0.51 
    4    7   11     -0.29      0.12 
    2    7   11      0.44      0.42 
    0    7   11      1.32      0.08 
    9    8   11      0.92     -0.13 
    7    8   11      1.18     -0.59 
    5    8   11      0.19     -0.29 
    3    8   11      0.09      0.13 
    1    8   11      1.49      0.23 
   10    9   11      0.17      0.27 
    8    9   11      1.02     -0.18 
    6    9   11      0.56     -0.22 
    4    9   11     -0.16      0.21 
    2    9   11      0.84      0.42 
    0    9   11      1.95      0.08 
    9   10   11      0.13      0.23 
    7   10   11      0.29     -0.27 
    5   10   11     -0.30     -0.09 
    3   10   11     -0.17      0.14 
    1   10   11      1.43      0.24 
   10   11   11     -0.45      0.37 
    8   11   11      0.07     -0.12 
    6   11   11     -0.14     -0.09 
    4   11   11     -0.58      0.33 
    2   11   11      0.29      0.50 
    0   11   11      1.43      0.03 
    0    0   12      1.62      0.07 
    2    0   12      0.80      0.04 
    4    0   12      0.58      0.05 
    6    0   12      1.98      0.06 
    8    0   12      2.10      0.05 
   10    0   12      1.28      0.12 
   11    1   12      0.62      0.29 
    9    1   12      1.21      0.28 
    7    1   12      1.88      0.13 
    5    1   12      0.91      0.26 
    3    1   12      0.06      0.13 
    1    1   12      1.02     -0.01 
   10    2   12      0.31      0.43 
    8    2   12      1.10      0.18 
    6    2   12      0.93     -0.01 
    4    2   12     -0.61      0.20 
    2    2   12     -0.43     -0.03 
    0    2   12      0.39      0.08 
   11    3   12     -0.61      0.35 
    9    3   12      0.01      0.35 
    7    3   12      0.54     -0.14 
    5    3   12     -0.59     -0.05 
    3    3   12     -1.65      0.07 
    1    3   12     -0.75     -0.07 
   10    4   12     -0.33      0.36 
    8    4   12      0.43      0.01 
    6    4   12      0.13     -0.59 
    4    4   12     -1.65     -0.11 
    2    4   12     -1.76     -0.03 
    0    4   12     -1.08      0.07 
   11    5   12     -0.42      0.02 
    9    5   12      0.22      0.23 
    7    5   12      0.63     -0.46 
    5    5   12     -0.49     -0.46 
    3    5   12     -1.53      0.00 
    1    5   12     -0.76      0.00 
   10    6   12      0.14     -0.03 
    8    6   12      1.10     -0.29 
    6    6   12      0.92     -0.72 
    4    6   12     -0.47     -0.12 
    2    6   12     -0.49      0.11 
    0    6   12      0.08      0.07 
   11    7   12      0.00     -0.35 
    9    7   12      0.84     -0.23 
    7    7   12      1.28     -0.64 
    5    7   12      0.47     -0.37 
    3    7   12     -0.05      0.09 
    1    7   12      0.92      0.07 
   10    8   12      0.31     -0.22 
    8    8   12      1.26     -0.49 
    6    8   12      1.13     -0.55 
    4    8   12      0.31      0.01 
    2    8   12      0.77      0.18 
    0    8   12      1.57      0.04 
   11    9   12     -0.10     -0.12 
    9    9   12      0.58     -0.14 
    7    9   12      0.83     -0.59 
    5    9   12      0.29     -0.32 
    3    9   12      0.26      0.08 
    1    9   12      1.65      0.14 
   10   10   12     -0.18      0.15 
    8   10   12      0.35     -0.23 
    6   10   12      0.26     -0.37 
    4   10   12     -0.06      0.04 
    2   10   12      0.84      0.28 
    0   10   12      1.94      0.06 
   11   11   12     -0.48     -0.03 
    9   11   12     -0.08     -0.07 
    7   11   12      0.00     -0.45 
    5   11   12     -0.33     -0.15 
    3   11   12     -0.34      0.33 
    1   11   12      1.14      0.31 
   12   12   12      0.00     -0.63 
   10   12   12     -0.17     -0.27 
    8   12   12      0.00     -0.38 
    6   12   12     -0.28     -0.13 
    4   12   12     -0.71      0.36 
    2   12   12     -0.01      0.53 
    0   12   12      1.11      0.02 
    1    0   13      1.43      0.08 
    3    0   13      0.51      0.03 
    5    0   13      1.20      0.04 
    7    0   13      1.98      0.00 
    9    0   13      1.32      0.04 
   11    0   13      0.65      0.01 
   12    1   13      0.29      0.26 
   10    1   13      0.54      0.22 
    8    1   13      1.53      0.19 
    6    1   13      1.70      0.21 
    4    1   13      0.61      0.32 
    2    1   13      0.80      0.04 
    0    1   13      1.51      0.07 
   11    2   13     -0.24      0.41 
    9    2   13      0.42      0.47 
    7    2   13      1.00      0.16 
    5    2   13      0.32      0.30 
    3    2   13     -0.37      0.20 
    1    2   13      0.51     -0.08 
   12    3   13     -0.80      0.42 
   10    3   13     -0.38      0.30 
    8    3   13      0.46      0.27 
    6    3   13      0.60      0.05 
    4    3   13     -0.50      0.38 
    2    3   13     -0.48     -0.03 
    0    3   13      0.10      0.05 
   11    4   13     -0.56      0.34 
    9    4   13      0.16      0.53 
    7    4   13      0.65     -0.09 
    5    4   13     -0.09     -0.09 
    3    4   13     -1.01      0.08 
    1    4   13     -0.36     -0.17 
   12    5   13     -0.34      0.02 
   10    5   13      0.15      0.10 
    8    5   13      0.98      0.06 
    6    5   13      1.01     -0.41 
    4    5   13     -0.19      0.04 
    2    5   13     -0.37     -0.07 
    0    5   13      0.09      0.04 
   11    6   13      0.12     -0.15 
    9    6   13      0.95      0.05 
    7    6   13      1.47     -0.48 
    5    6   13      0.75     -0.42 
    3    6   13     -0.13     -0.04 
    1    6   13      0.47     -0.14 
   12    7   13      0.29     -0.48 
   10    7   13      0.76     -0.32 
    8    7   13      1.57     -0.37 
    6    7   13      1.53     -0.58 
    4    7   13      0.52     -0.05 
    2    7   13      0.50     -0.02 
    0    7   13      1.04      0.02 
   11    8   13      0.43     -0.51 
    9    8   13      1.17     -0.38 
    7    8   13      1.51     -0.66 
    5    8   13      0.96     -0.36 
    3    8   13      0.42     -0.01 
    1    8   13      1.20     -0.06 
   12    9   13      0.35     -0.59 
   10    9   13      0.69     -0.19 
    8    9   13      1.29     -0.41 
    6    9   13      1.17     -0.55 
    4    9   13      0.54     -0.05 
    2    9   13      0.82      0.10 
    0    9   13      1.56      0.05 
   11   10   13      0.04     -0.34 
    9   10   13      0.62     -0.22 
    7   10   13      0.80     -0.52 
    5   10   13      0.52     -0.23 
    3   10   13      0.34      0.20 
    1   10   13      1.47      0.17 
   12   11   13     -0.03     -0.53 
   10   11   13      0.10     -0.10 
    8   11   13      0.57     -0.31 
    6   11   13      0.45     -0.29 
    4   11   13     -0.01      0.31 
    2   11   13      0.47      0.53 
    0   11   13      1.47      0.06 
   11   12   13     -0.05     -0.58 
    9   12   13      0.31     -0.49 
    7   12   13      0.32     -0.35 
    5   12   13     -0.08      0.22 
    3   12   13     -0.30      0.71 
    1   12   13      0.97      0.42 
   12   13   13      0.35     -0.74 
   10   13   13      0.26     -0.66 
    8   13   13      0.60     -0.61 
    6   13   13      0.30     -0.15 
    4   13   13     -0.30      0.49 
    2   13   13      0.12      0.60 
    0   13   13      1.14      0.03 
    0    0   14      2.76     -0.03 
    2    0   14      1.79     -0.03 
    4    0   14      1.14     -0.02 
    6    0   14      1.93      0.08 
    8    0   14      1.89      0.11 
   10    0   14      1.06      0.08 
   12    0   14      0.93     -0.04 
   13    1   14      1.20      0.14 
   11    1   14      0.60      0.08 
    9    1   14      1.14      0.24 
    7    1   14      1.70      0.15 
    5    1   14      1.18      0.18 
    3    1   14      0.85      0.06 
    1    1   14      1.97     -0.08 
   12    2   14      0.01      0.15 
   10    2   14      0.28      0.16 
    8    2   14      1.02      0.26 
    6    2   14      1.10      0.17 
    4    2   14      0.32      0.40 
    2    2   14      0.74     -0.10 
    0    2   14      1.56     -0.03 
   13    3   14      0.01      0.34 
   11    3   14     -0.32      0.09 
    9    3   14      0.29      0.46 
    7    3   14      0.74      0.24 
    5    3   14      0.31      0.32 
    3    3   14     -0.22      0.17 
    1    3   14      0.46     -0.27 
   12    4   14     -0.51      0.13 
   10    4   14      0.03      0.21 
    8    4   14      0.85      0.26 
    6    4   14      0.95     -0.08 
    4    4   14     -0.01      0.36 
    2    4   14     -0.17     -0.10 
    0    4   14      0.27     -0.07 
   13    5   14      0.10     -0.01 
   11    5   14      0.00     -0.03 
    9    5   14      0.76      0.38 
    7    5   14      1.27     -0.03 
    5    5   14      0.81     -0.03 
    3    5   14      0.00      0.09 
    1    5   14      0.37     -0.26 
   12    6   14      0.04     -0.17 
   10    6   14      0.57      0.01 
    8    6   14      1.47     -0.05 
    6    6   14      1.63     -0.46 
    4    6   14      0.65      0.08 
    2    6   14      0.36     -0.07 
    0    6   14      0.71      0.00 
   13    7   14      0.54     -0.47 
   11    7   14      0.47     -0.30 
    9    7   14      1.11      0.01 
    7    7   14      1.55     -0.31 
    5    7   14      1.25     -0.16 
    3    7   14      0.63      0.13 
    1    7   14      1.11     -0.10 
   12    8   14      0.49     -0.49 
   10    8   14      0.82     -0.14 
    8    8   14      1.42     -0.16 
    6    8   14      1.56     -0.39 
    4    8   14      0.98      0.07 
    2    8   14      0.95      0.00 
    0    8   14      1.42      0.06 
   13    9   14      0.51     -0.68 
   11    9   14      0.43     -0.27 
    9    9   14      0.95     -0.02 
    7    9   14      1.24     -0.32 
    5    9   14      1.23     -0.10 
    3    9   14      0.98      0.21 
    1    9   14      1.67      0.05 
   12   10   14      0.24     -0.49 
   10   10   14      0.46      0.07 
    8   10   14      0.96     -0.01 
    6   10   14      1.05     -0.20 
    4   10   14      0.82      0.15 
    2   10   14      1.14      0.12 
    0   10   14      1.86      0.07 
   13   11   14      0.20     -0.57 
   11   11   14     -0.12     -0.18 
    9   11   14      0.42     -0.06 
    7   11   14      0.68     -0.25 
    5   11   14      0.60      0.15 
    3   11   14      0.41      0.60 
    1   11   14      1.40      0.33 
   12   12   14      0.29     -0.64 
   10   12   14      0.25     -0.29 
    8   12   14      0.62     -0.18 
    6   12   14      0.42      0.07 
    4   12   14     -0.03      0.62 
    2   12   14      0.42      0.58 
    0   12   14      1.42      0.02 
   13   13   14      0.60     -0.54 
   11   13   14      0.15     -0.58 
    9   13   14      0.51     -0.60 
    7   13   14      0.64     -0.39 
    5   13   14      0.24      0.24 
    3   13   14     -0.08      0.77 
    1   13   14      0.95      0.41 
   14   14   14      0.50     -0.14 
   12   14   14      0.50     -0.53 
   10   14   14      0.38     -0.60 
    8   14   14      0.80     -0.57 
    6   14   14      0.54     -0.22 
    4   14   14      0.15      0.30 
    2   14   14      0.68      0.33 
    0   14   14      1.58     -0.08 
    1    0   15      2.39     -0.04 
    3    0   15      1.11      0.01 
    5    0   15      1.35      0.08 
    7    0   15      2.01      0.10 
    9    0   15      1.54      0.01 
   11    0   15      0.97     -0.04 
   13    0   15      1.54     -0.06 
   14    1   15      1.28      0.01 
   12    1   15      0.66     -0.09 
   10    1   15      0.89     -0.05 
    8    1   15      1.76      0.11 
    6    1   15      1.81      0.09 
    4    1   15      1.01      0.20 
    2    1   15      1.51     -0.02 
    0    1   15      2.37      0.01 
   13    2   15      0.74      0.01 
   11    2   15      0.25     -0.12 
    9    2   15      0.73      0.25 
    7    2   15      1.10      0.22 
    5    2   15      0.65      0.37 
    3    2   15      0.45      0.27 
    1    2   15      1.53     -0.19 
   14    3   15      0.40      0.13 
   12    3   15     -0.14     -0.10 
   10    3   15      0.12      0.08 
    8    3   15      0.72      0.40 
    6    3   15      0.84      0.21 
    4    3   15      0.30      0.48 
    2    3   15      0.55     -0.11 
    0    3   15      1.13      0.00 
   13    4   15      0.14     -0.07 
   11    4   15     -0.13     -0.02 
    9    4   15      0.44      0.49 
    7    4   15      0.86      0.25 
    5    4   15      0.59      0.39 
    3    4   15      0.20      0.36 
    1    4   15      0.74     -0.26 
   14    5   15      0.45     -0.28 
   12    5   15      0.12     -0.21 
   10    5   15      0.42      0.20 
    8    5   15      0.98      0.35 
    6    5   15      1.16     -0.09 
    4    5   15      0.61      0.27 
    2    5   15      0.54     -0.17 
    0    5   15      0.87      0.00 
   13    6   15      0.38     -0.43 
   11    6   15      0.27     -0.12 
    9    6   15      0.89      0.31 
    7    6   15      1.37     -0.10 
    5    6   15      1.11      0.03 
    3    6   15      0.52      0.28 
    1    6   15      0.88     -0.14 
   14    7   15      0.78     -0.61 
   12    7   15      0.62     -0.40 
   10    7   15      0.83      0.09 
    8    7   15      1.21      0.11 
    6    7   15      1.33     -0.30 
    4    7   15      0.77      0.17 
    2    7   15      0.64     -0.01 
    0    7   15      1.01      0.06 
   13    8   15      0.55     -0.59 
   11    8   15      0.52     -0.26 
    9    8   15      1.03      0.13 
    7    8   15      1.39     -0.12 
    5    8   15      1.27      0.09 
    3    8   15      0.72      0.34 
    1    8   15      1.08      0.00 
   14    9   15      0.48     -0.52 
   12    9   15      0.44     -0.27 
   10    9   15      0.69      0.21 
    8    9   15      1.10      0.09 
    6    9   15      1.32     -0.24 
    4    9   15      1.02      0.13 
    2    9   15      0.86     -0.01 
    0    9   15      1.25      0.08 
   13   10   15      0.02     -0.32 
   11   10   15     -0.07      0.00 
    9   10   15      0.58      0.18 
    7   10   15      1.01     -0.10 
    5   10   15      1.13      0.08 
    3   10   15      0.79      0.25 
    1   10   15      1.27     -0.01 
   14   11   15      0.02     -0.14 
   12   11   15     -0.24      0.03 
   10   11   15     -0.07      0.36 
    8   11   15      0.58      0.02 
    6   11   15      0.81     -0.22 
    4   11   15      0.56      0.21 
    2   11   15      0.53      0.16 
    0   11   15      1.11      0.07 
   13   12   15      0.09     -0.19 
   11   12   15     -0.35     -0.10 
    9   12   15      0.16     -0.08 
    7   12   15      0.48     -0.16 
    5   12   15      0.37      0.25 
    3   12   15      0.12      0.58 
    1   12   15      0.92      0.20 
   14   13   15      0.28      0.05 
   12   13   15      0.04     -0.09 
   10   13   15     -0.07     -0.05 
    8   13   15      0.54     -0.27 
    6   13   15      0.56     -0.24 
    4   13   15      0.22      0.29 
    2   13   15      0.44      0.37 
    0   13   15      1.19      0.05 
   13   14   15      0.32      0.03 
   11   14   15     -0.07     -0.15 
    9   14   15      0.29     -0.35 
    7   14   15      0.59     -0.35 
    5   14   15      0.37      0.00 
    3   14   15      0.40      0.35 
    1   14   15      1.37      0.08 
   14   15   15     -0.15      0.60 
   12   15   15      0.01      0.38 
   10   15   15     -0.09      0.12 
    8   15   15      0.59     -0.28 
    6   15   15      0.57     -0.39 
    4   15   15      0.43     -0.10 
    2   15   15      0.98     -0.02 
    0   15   15      1.69     -0.03 
    0    0   16      2.44     -0.09 
    2    0   16      1.51     -0.04 
    4    0   16      0.89      0.03 
    6    0   16      1.73      0.12 
    8    0   16      1.85      0.06 
   10    0   16      1.05     -0.06 
   12    0   16      0.92     -0.08 
   14    0   16      1.44     -0.13 
   15    1   16      1.13     -0.07 
   13    1   16      1.15     -0.11 
   11    1   16      0.81     -0.16 
    9    1   16      1.39      0.08 
    7    1   16      1.76      0.12 
    5    1   16      1.03      0.13 
    3    1   16      0.65      0.11 
    1    1   16      1.71     -0.06 
   14    2   16      0.78      0.07 
   12    2   16      0.33     -0.13 
   10    2   16      0.42     -0.06 
    8    2   16      1.03      0.21 
    6    2   16      0.99      0.17 
    4    2   16      0.35      0.45 
    2    2   16      0.85      0.05 
    0    2   16      1.61     -0.03 
   15    3   16      0.23      0.24 
   13    3   16      0.26      0.01 
   11    3   16      0.06     -0.12 
    9    3   16      0.48      0.38 
    7    3   16      0.82      0.31 
    5    3   16      0.44      0.40 
    3    3   16      0.10      0.31 
    1    3   16      0.69     -0.18 
   14    4   16      0.21      0.05 
   12    4   16     -0.16     -0.05 
   10    4   16     -0.03      0.14 
    8    4   16      0.53      0.26 
    6    4   16      0.75      0.03 
    4    4   16      0.33      0.51 
    2    4   16      0.39     -0.01 
    0    4   16      0.71     -0.01 
   15    5   16      0.06     -0.01 
   13    5   16      0.06     -0.23 
   11    5   16     -0.04     -0.06 
    9    5   16      0.38      0.36 
    7    5   16      0.88     -0.05 
    5    5   16      0.81      0.03 
    3    5   16      0.37      0.11 
    1    5   16      0.54     -0.27 
   14    6   16      0.46     -0.48 
   12    6   16      0.08     -0.27 
   10    6   16      0.19      0.12 
    8    6   16      0.69     -0.04 
    6    6   16      0.96     -0.51 
    4    6   16      0.56      0.06 
    2    6   16      0.49     -0.14 
    0    6   16      0.74      0.03 
   15    7   16      0.50     -0.31 
   13    7   16      0.39     -0.52 
   11    7   16      0.23     -0.09 
    9    7   16      0.52      0.21 
    7    7   16      0.94     -0.31 
    5    7   16      0.95     -0.20 
    3    7   16      0.53      0.13 
    1    7   16      0.80     -0.13 
   14    8   16      0.67     -0.63 
   12    8   16      0.38     -0.32 
   10    8   16      0.46      0.21 
    8    8   16      0.80      0.10 
    6    8   16      1.03     -0.34 
    4    8   16      0.70      0.06 
    2    8   16      0.66     -0.10 
    0    8   16      1.09      0.01 
   15    9   16      0.25     -0.10 
   13    9   16      0.19     -0.24 
   11    9   16      0.06      0.24 
    9    9   16      0.41      0.38 
    7    9   16      0.87     -0.11 
    5    9   16      1.14     -0.03 
    3    9   16      0.79      0.16 
    1    9   16      1.08     -0.11 
   14   10   16      0.00     -0.14 
   12   10   16     -0.18      0.11 
   10   10   16      0.00      0.55 
    8   10   16      0.49      0.30 
    6   10   16      0.81     -0.11 
    4   10   16      0.63      0.06 
    2   10   16      0.48     -0.23 
    0   10   16      0.91     -0.07 
   15   11   16     -0.17      0.39 
   13   11   16     -0.27      0.14 
   11   11   16     -0.60      0.50 
    9   11   16     -0.15      0.41 
    7   11   16      0.30     -0.06 
    5   11   16      0.48      0.14 
    3   11   16      0.10      0.33 
    1   11   16      0.37     -0.01 
   14   12   16      0.03      0.13 
   12   12   16     -0.26      0.04 
   10   12   16     -0.29      0.28 
    8   12   16      0.24      0.09 
    6   12   16      0.21      0.07 
    4   12   16     -0.20      0.46 
    2   12   16     -0.34      0.21 
    0   12   16      0.17     -0.07 
   15   13   16      0.08      0.50 
   13   13   16      0.21     -0.07 
   11   13   16     -0.31      0.01 
    9   13   16      0.02     -0.08 
    7   13   16      0.25     -0.15 
    5   13   16     -0.03      0.28 
    3   13   16     -0.33      0.63 
    1   13   16      0.18      0.23 
   14   14   16      0.09      0.39 
   12   14   16      0.09      0.02 
   10   14   16     -0.05     -0.11 
    8   14   16      0.58     -0.23 
    6   14   16      0.36     -0.06 
    4   14   16     -0.04      0.38 
    2   14   16      0.15      0.30 
    0   14   16      0.75     -0.06 
   15   15   16     -0.49      0.79 
   13   15   16      0.20      0.35 
   11   15   16     -0.10      0.20 
    9   15   16      0.20     -0.05 
    7   15   16      0.40     -0.12 
    5   15   16     -0.02      0.06 
    3   15   16      0.06      0.27 
    1   15   16      0.82      0.03 
   16   16   16     -0.59      1.02 
   14   16   16     -0.17      0.87 
   12   16   16      0.11      0.61 
   10   16   16     -0.01      0.26 
    8   16   16      0.60     -0.09 
    6   16   16      0.23      0.00 
    4   16   16     -0.08      0.36 
    2   16   16      0.42      0.20 
    0   16   16      1.01     -0.04 
    1    0   17      1.28     -0.05 
    3    0   17      0.42      0.01 
    5    0   17      0.96      0.06 
    7    0   17      1.68      0.08 
    9    0   17      1.00     -0.05 
   11    0   17      0.30     -0.05 
   13    0   17      0.77     -0.04 
   15    0   17      1.04     -0.03 
   16    1   17      0.64     -0.04 
   14    1   17      0.63     -0.11 
   12    1   17      0.21     -0.12 
   10    1   17      0.38     -0.03 
    8    1   17      1.26      0.12 
    6    1   17      1.23      0.01 
    4    1   17      0.34      0.06 
    2    1   17      0.66     -0.06 
    0    1   17      1.37     -0.01 
   15    2   17      0.43      0.03 
   13    2   17      0.31     -0.05 
   11    2   17     -0.06     -0.10 
    9    2   17      0.39      0.23 
    7    2   17      0.92      0.20 
    5    2   17      0.43      0.26 
    3    2   17      0.07      0.24 
    1    2   17      0.86     -0.16 
   16    3   17     -0.14      0.32 
   14    3   17      0.03      0.05 
   12    3   17     -0.11     -0.03 
   10    3   17     -0.13      0.27 
    8    3   17      0.36      0.48 
    6    3   17      0.48      0.16 
    4    3   17     -0.03      0.26 
    2    3   17      0.20     -0.19 
    0    3   17      0.71     -0.01 
   15    4   17     -0.18      0.18 
   13    4   17     -0.17     -0.02 
   11    4   17     -0.37      0.05 
    9    4   17     -0.07      0.40 
    7    4   17      0.52      0.17 
    5    4   17      0.41      0.35 
    3    4   17      0.07      0.30 
    1    4   17      0.38     -0.24 
   16    5   17     -0.34      0.27 
   14    5   17      0.03     -0.28 
   12    5   17      0.02     -0.20 
   10    5   17     -0.08      0.22 
    8    5   17      0.24      0.20 
    6    5   17      0.53     -0.19 
    4    5   17      0.22      0.09 
    2    5   17      0.15     -0.36 
    0    5   17      0.37     -0.03 
   15    6   17      0.14     -0.24 
   13    6   17      0.04     -0.56 
   11    6   17     -0.08     -0.22 
    9    6   17      0.21      0.06 
    7    6   17      0.71     -0.31 
    5    6   17      0.63     -0.03 
    3    6   17      0.17      0.17 
    1    6   17      0.31     -0.23 
   16    7   17      0.36      0.02 
   14    7   17      0.66     -0.76 
   12    7   17      0.55     -0.58 
   10    7   17      0.44     -0.06 
    8    7   17      0.58     -0.14 
    6    7   17      0.72     -0.42 
    4    7   17      0.32      0.12 
    2    7   17      0.19     -0.10 
    0    7   17      0.53     -0.01 
   15    8   17      0.60     -0.28 
   13    8   17      0.37     -0.74 
   11    8   17      0.29     -0.28 
    9    8   17      0.60      0.05 
    7    8   17      0.98     -0.24 
    5    8   17      0.90      0.06 
    3    8   17      0.37      0.35 
    1    8   17      0.65     -0.05 
   16    9   17      0.48      0.21 
   14    9   17      0.48     -0.43 
   12    9   17      0.34     -0.22 
   10    9   17      0.31      0.22 
    8    9   17      0.56     -0.02 
    6    9   17      0.89     -0.30 
    4    9   17      0.64      0.19 
    2    9   17      0.40      0.03 
    0    9   17      0.77     -0.03 
   15   10   17      0.10      0.23 
   13   10   17     -0.16     -0.14 
   11   10   17     -0.33      0.26 
    9   10   17      0.02      0.30 
    7   10   17      0.49     -0.13 
    5   10   17      0.66      0.01 
    3   10   17      0.19      0.16 
    1   10   17      0.36     -0.13 
   16   11   17      0.28      0.44 
   14   11   17     -0.02      0.08 
   12   11   17     -0.35      0.27 
   10   11   17     -0.50      0.47 
    8   11   17     -0.13     -0.02 
    6   11   17      0.13     -0.27 
    4   11   17     -0.05      0.15 
    2   11   17     -0.40      0.04 
    0   11   17     -0.13     -0.01 
   15   12   17      0.20      0.38 
   13   12   17      0.04     -0.08 
   11   12   17     -0.51      0.17 
    9   12   17     -0.32      0.06 
    7   12   17     -0.14     -0.12 
    5   12   17     -0.28      0.23 
    3   12   17     -0.64      0.43 
    1   12   17     -0.44      0.06 
   16   13   17      0.36      0.40 
   14   13   17      0.35      0.01 
   12   13   17      0.03      0.02 
   10   13   17     -0.31      0.13 
    8   13   17      0.05     -0.14 
    6   13   17     -0.18     -0.08 
    4   13   17     -0.44      0.35 
    2   13   17     -0.44      0.31 
    0   13   17     -0.03      0.05 
   15   14   17      0.12      0.46 
   13   14   17      0.55     -0.04 
   11   14   17     -0.05     -0.01 
    9   14   17      0.09     -0.13 
    7   14   17      0.10     -0.05 
    5   14   17     -0.34      0.31 
    3   14   17     -0.25      0.55 
    1   14   17      0.33      0.15 
   16   15   17     -0.35      0.63 
   14   15   17      0.16      0.38 
   12   15   17      0.34      0.34 
   10   15   17     -0.02      0.33 
    8   15   17      0.33      0.16 
    6   15   17     -0.12      0.11 
    4   15   17     -0.22      0.25 
    2   15   17      0.36      0.19 
    0   15   17      0.94      0.04 
   15   16   17     -0.24      0.67 
   13   16   17      0.56      0.40 
   11   16   17      0.24      0.34 
    9   16   17      0.22      0.19 
    7   16   17      0.09      0.25 
    5   16   17     -0.47      0.54 
    3   16   17     -0.08      0.66 
    1   16   17      0.70      0.15 
   14   17   17      0.20      0.39 
   12   17   17      0.68      0.34 
   10   17   17      0.39      0.47 
    8   17   17      0.41      0.39 
    6   17   17     -0.22      0.41 
    4   17   17     -0.31      0.63 
    2   17   17      0.48      0.26 
    0   17   17      1.06      0.04 
    0    0   18      0.79     -0.05 
    2    0   18      0.11     -0.06 
    4    0   18     -0.06     -0.06 
    6    0   18      0.95      0.00 
    8    0   18      0.92      0.01 
   10    0   18      0.02     -0.03 
   12    0   18      0.15      0.00 
   14    0   18      0.78     -0.05 
   16    0   18      0.98     -0.01 
   17    1   18      0.83      0.09 
   15    1   18      0.48     -0.06 
   13    1   18      0.35     -0.11 
   11    1   18      0.07     -0.02 
    9    1   18      0.66      0.20 
    7    1   18      1.21      0.15 
    5    1   18      0.36      0.06 
    3    1   18     -0.36     -0.01 
    1    1   18      0.36     -0.10 
   16    2   18      0.43      0.17 
   14    2   18      0.33      0.02 
   12    2   18     -0.07      0.01 
   10    2   18     -0.29      0.25 
    8    2   18      0.39      0.36 
    6    2   18      0.52      0.20 
    4    2   18     -0.22      0.28 
    2    2   18      0.05     -0.04 
    0    2   18      0.68     -0.06 
   17    3   18      0.06      0.78 
   15    3   18     -0.27      0.40 
   13    3   18     -0.18      0.08 
   11    3   18     -0.33      0.18 
    9    3   18     -0.02      0.56 
    7    3   18      0.61      0.39 
    5    3   18      0.20      0.32 
    3    3   18     -0.33      0.11 
    1    3   18      0.16     -0.21 
   16    4   18     -0.17      0.50 
   14    4   18     -0.19      0.09 
   12    4   18     -0.33      0.04 
   10    4   18     -0.60      0.33 
    8    4   18     -0.08      0.34 
    6    4   18      0.38      0.17 
    4    4   18     -0.01      0.36 
    2    4   18      0.05     -0.14 
    0    4   18      0.39     -0.05 
   17    5   18     -0.29      0.70 
   15    5   18     -0.35      0.11 
   13    5   18     -0.30     -0.28 
   11    5   18     -0.42     -0.06 
    9    5   18     -0.29      0.21 
    7    5   18      0.43     -0.06 
    5    5   18      0.45      0.03 
    3    5   18     -0.04     -0.11 
    1    5   18      0.01     -0.36 
   16    6   18      0.21     -0.07 
   14    6   18      0.19     -0.77 
   12    6   18      0.04     -0.67 
   10    6   18     -0.18     -0.20 
    8    6   18      0.09     -0.22 
    6    6   18      0.47     -0.30 
    4    6   18      0.17      0.10 
    2    6   18      0.08     -0.28 
    0    6   18      0.34     -0.04 
   17    7   18      0.31      0.11 
   15    7   18      0.51     -0.59 
   13    7   18      0.35     -1.01 
   11    7   18      0.20     -0.51 
    9    7   18      0.20     -0.18 
    7    7   18      0.64     -0.42 
    5    7   18      0.72     -0.08 
    3    7   18      0.26      0.07 
    1    7   18      0.37     -0.20 
   16    8   18      0.83     -0.15 
   14    8   18      0.72     -1.08 
   12    8   18      0.56     -0.92 
   10    8   18      0.46     -0.22 
    8    8   18      0.60     -0.17 
    6    8   18      0.86     -0.18 
    4    8   18      0.58      0.34 
    2    8   18      0.51      0.09 
    0    8   18      0.97     -0.03 
   17    9   18      0.60      0.17 
   15    9   18      0.59     -0.28 
   13    9   18      0.35     -0.65 
   11    9   18      0.20     -0.01 
    9    9   18      0.25      0.18 
    7    9   18      0.72     -0.20 
    5    9   18      0.99      0.07 
    3    9   18      0.58      0.38 
    1    9   18      0.76      0.05 
   16   10   18      0.46      0.38 
   14   10   18      0.16     -0.34 
   12   10   18      0.01     -0.19 
   10   10   18     -0.06      0.28 
    8   10   18      0.22      0.06 
    6   10   18      0.56     -0.08 
    4   10   18      0.33      0.35 
    2   10   18      0.04      0.23 
    0   10   18      0.39     -0.03 
   17   11   18      0.59      0.17 
   15   11   18      0.19      0.08 
   13   11   18      0.01     -0.15 
   11   11   18     -0.32      0.34 
    9   11   18     -0.30      0.20 
    7   11   18     -0.03     -0.14 
    5   11   18      0.07      0.14 
    3   11   18     -0.35      0.46 
    1   11   18     -0.37      0.17 
   16   12   18      0.41      0.40 
   14   12   18      0.27     -0.19 
   12   12   18      0.04     -0.22 
   10   12   18     -0.25     -0.12 
    8   12   18     -0.02     -0.29 
    6   12   18     -0.18      0.02 
    4   12   18     -0.52      0.57 
    2   12   18     -0.85      0.51 
    0   12   18     -0.66      0.01 
   17   13   18      0.60      0.08 
   15   13   18      0.46     -0.09 
   13   13   18      0.69     -0.52 
   11   13   18      0.12     -0.24 
    9   13   18      0.06     -0.36 
    7   13   18     -0.11     -0.22 
    5   13   18     -0.50      0.28 
    3   13   18     -0.49      0.63 
    1   13   18     -0.25      0.30 
   16   14   18      0.20      0.49 
   14   14   18      0.67     -0.13 
   12   14   18      0.59     -0.34 
   10   14   18      0.10     -0.45 
    8   14   18      0.29     -0.53 
    6   14   18     -0.23     -0.09 
    4   14   18     -0.32      0.46 
    2   14   18     -0.01      0.54 
    0   14   18      0.33      0.00 
   15   15   18      0.25      0.17 
   13   15   18      1.00     -0.30 
   11   15   18      0.46     -0.15 
    9   15   18      0.18     -0.21 
    7   15   18     -0.21     -0.12 
    5   15   18     -0.65      0.10 
    3   15   18      0.04      0.36 
    1   15   18      0.84      0.15 
   14   16   18      0.56      0.22 
   12   16   18      0.75      0.03 
   10   16   18      0.13     -0.07 
    8   16   18      0.04     -0.19 
    6   16   18     -0.53     -0.01 
    4   16   18     -0.35      0.41 
    2   16   18      0.50      0.40 
    0   16   18      1.01      0.00 
   13   17   18      0.95     -0.17 
   11   17   18      0.66     -0.04 
    9   17   18      0.11      0.08 
    7   17   18     -0.42      0.11 
    5   17   18     -0.77      0.36 
    3   17   18      0.12      0.44 
    1   17   18      1.14      0.04 
   12   18   18      0.68      0.00 
   10   18   18      0.32      0.10 
    8   18   18      0.13     -0.03 
    6   18   18     -0.34      0.11 
    4   18   18     -0.18      0.59 
    2   18   18      0.75      0.20 
    0   18   18      1.27     -0.04 
    1    0   19      0.00      0.00 
    3    0   19     -0.63      0.01 
    5    0   19      0.32      0.03 
    7    0   19      1.18      0.04 
    9    0   19      0.43     -0.02 
   11    0   19     -0.04     -0.02 
   13    0   19      0.52     -0.01 
   15    0   19      0.86      0.00 
   17    0   19      1.21     -0.01 
   18    1   19      1.17     -0.20 
   16    1   19      0.79     -0.21 
   14    1   19      0.50     -0.30 
   12    1   19      0.17     -0.16 
   10    1   19      0.05      0.14 
    8    1   19      0.78      0.21 
    6    1   19      0.65      0.08 
    4    1   19     -0.56     -0.03 
    2    1   19     -0.44     -0.20 
    0    1   19      0.31     -0.05 
   17    2   19      0.68      0.05 
   15    2   19      0.33     -0.11 
   13    2   19      0.20     -0.24 
   11    2   19     -0.21      0.07 
    9    2   19      0.07      0.35 
    7    2   19      0.79      0.21 
    5    2   19      0.15      0.18 
    3    2   19     -0.56     -0.01 
    1    2   19      0.12     -0.19 
   18    3   19      0.32      0.27 
   16    3   19      0.03      0.15 
   14    3   19     -0.09     -0.22 
   12    3   19     -0.10     -0.07 
   10    3   19     -0.33      0.51 
    8    3   19      0.24      0.55 
    6    3   19      0.40      0.27 
    4    3   19     -0.47      0.09 
    2    3   19     -0.38     -0.34 
    0    3   19      0.26     -0.07 
   17    4   19     -0.01      0.59 
   15    4   19     -0.32      0.16 
   13    4   19     -0.32     -0.18 
   11    4   19     -0.52      0.13 
    9    4   19     -0.39      0.40 
    7    4   19      0.43      0.21 
    5    4   19      0.21      0.26 
    3    4   19     -0.40      0.01 
    1    4   19     -0.06     -0.25 
   18    5   19     -0.29      0.33 
   16    5   19     -0.17      0.10 
   14    5   19     -0.25     -0.51 
   12    5   19     -0.13     -0.42 
   10    5   19     -0.37      0.13 
    8    5   19      0.00      0.18 
    6    5   19      0.42      0.07 
    4    5   19     -0.21      0.04 
    2    5   19     -0.50     -0.41 
    0    5   19     -0.21     -0.03 
   17    6   19      0.12      0.13 
   15    6   19      0.03     -0.50 
   13    6   19     -0.07     -0.94 
   11    6   19     -0.08     -0.50 
    9    6   19     -0.10     -0.15 
    7    6   19      0.46     -0.20 
    5    6   19      0.43      0.08 
    3    6   19     -0.20     -0.05 
    1    6   19     -0.16     -0.25 
   18    7   19     -0.06     -0.07 
   16    7   19      0.55     -0.27 
   14    7   19      0.50     -1.15 
   12    7   19      0.61     -1.06 
   10    7   19      0.40     -0.40 
    8    7   19      0.43     -0.27 
    6    7   19      0.82     -0.08 
    4    7   19      0.45      0.29 
    2    7   19      0.08     -0.04 
    0    7   19      0.30      0.02 
   17    8   19      0.66      0.14 
   15    8   19      0.68     -0.56 
   13    8   19      0.50     -1.14 
   11    8   19      0.55     -0.46 
    9    8   19      0.46     -0.07 
    7    8   19      0.87     -0.17 
    5    8   19      1.10      0.19 
    3    8   19      0.70      0.34 
    1    8   19      0.86      0.05 
   18    9   19      0.27      0.21 
   16    9   19      0.79      0.34 
   14    9   19      0.58     -0.56 
   12    9   19      0.54     -0.43 
   10    9   19      0.29      0.12 
    8    9   19      0.36     -0.08 
    6    9   19      0.99     -0.08 
    4    9   19      1.03      0.46 
    2    9   19      0.85      0.44 
    0    9   19      1.13      0.06 
   17   10   19      0.63      0.42 
   15   10   19      0.39      0.10 
   13   10   19      0.10     -0.27 
   11   10   19     -0.12      0.37 
    9   10   19     -0.22      0.34 
    7   10   19      0.28     -0.11 
    5   10   19      0.68     -0.02 
    3   10   19      0.46      0.33 
    1   10   19      0.60      0.22 
   18   11   19      0.47      0.10 
   16   11   19      0.51      0.42 
   14   11   19      0.20     -0.10 
   12   11   19     -0.08      0.13 
   10   11   19     -0.56      0.27 
    8   11   19     -0.46     -0.19 
    6   11   19     -0.08     -0.24 
    4   11   19      0.03      0.20 
    2   11   19     -0.07      0.48 
    0   11   19      0.13      0.08 
   17   12   19      0.58      0.02 
   15   12   19      0.35     -0.14 
   13   12   19      0.29     -0.32 
   11   12   19     -0.29      0.07 
    9   12   19     -0.48     -0.24 
    7   12   19     -0.36     -0.35 
    5   12   19     -0.34     -0.12 
    3   12   19     -0.34      0.33 
    1   12   19     -0.28      0.31 
   16   13   19      0.34      0.03 
   14   13   19      0.51     -0.49 
   12   13   19      0.35     -0.31 
   10   13   19     -0.27     -0.36 
    8   13   19     -0.28     -0.61 
    6   13   19     -0.56     -0.35 
    4   13   19     -0.30      0.04 
    2   13   19      0.08      0.41 
    0   13   19      0.31      0.03 
   15   14   19      0.35     -0.14 
   13   14   19      0.86     -0.46 
   11   14   19      0.26     -0.26 
    9   14   19      0.00     -0.62 
    7   14   19     -0.23     -0.56 
    5   14   19     -0.43     -0.26 
    3   14   19      0.22      0.24 
    1   14   19      0.61      0.25 
   14   15   19      0.54     -0.29 
   12   15   19      0.72     -0.24 
   10   15   19      0.07     -0.22 
    8   15   19     -0.12     -0.45 
    6   15   19     -0.71     -0.41 
    4   15   19     -0.23     -0.17 
    2   15   19      0.78      0.16 
    0   15   19      1.21     -0.03 
   13   16   19      0.91     -0.24 
   11   16   19      0.46     -0.19 
    9   16   19      0.01     -0.40 
    7   16   19     -0.40     -0.39 
    5   16   19     -0.65     -0.05 
    3   16   19      0.27      0.37 
    1   16   19      1.02      0.20 
   12   17   19      0.72     -0.34 
   10   17   19      0.15     -0.20 
    8   17   19     -0.22     -0.19 
    6   17   19     -0.77     -0.03 
    4   17   19     -0.37      0.31 
    2   17   19      0.77      0.20 
    0   17   19      1.31     -0.04 
   11   18   19      0.38     -0.36 
    9   18   19      0.02     -0.34 
    7   18   19     -0.29     -0.21 
    5   18   19     -0.48      0.41 
    3   18   19      0.28      0.59 
    1   18   19      1.11      0.05 
   10   19   19      0.11     -0.14 
    8   19   19     -0.09     -0.16 
    6   19   19     -0.40      0.04 
    4   19   19     -0.20      0.48 
    2   19   19      0.58     -0.02 
    0   19   19      1.00     -0.11 
    0    0   20     -0.08      0.06 
    2    0   20     -0.85      0.01 
    4    0   20     -0.75      0.00 
    6    0   20      0.73      0.00 
    8    0   20      0.83     -0.03 
   10    0   20      0.20     -0.04 
   12    0   20      0.59     -0.02 
   14    0   20      0.96      0.00 
   16    0   20      1.06     -0.02 
   18    0   20      0.90     -0.07 
   19    1   20      0.41     -0.17 
   17    1   20      0.73     -0.12 
   15    1   20      0.49     -0.17 
   13    1   20      0.56     -0.22 
   11    1   20      0.37      0.03 
    9    1   20      0.68      0.13 
    7    1   20      1.15     -0.02 
    5    1   20     -0.03     -0.06 
    3    1   20     -1.12     -0.19 
    1    1   20     -0.28     -0.13 
   18    2   20      0.45     -0.13 
   16    2   20      0.51     -0.07 
   14    2   20      0.49     -0.25 
   12    2   20      0.35     -0.05 
   10    2   20     -0.01      0.36 
    8    2   20      0.56      0.14 
    6    2   20      0.61     -0.06 
    4    2   20     -0.56     -0.12 
    2    2   20     -0.49     -0.27 
    0    2   20      0.27      0.05 
   19    3   20     -0.07      0.30 
   17    3   20      0.09      0.47 
   15    3   20     -0.19      0.19 
   13    3   20     -0.04     -0.10 
   11    3   20     -0.08      0.35 
    9    3   20      0.15      0.45 
    7    3   20      0.83      0.00 
    5    3   20      0.17     -0.12 
    3    3   20     -0.66     -0.35 
    1    3   20      0.00     -0.25 
   18    4   20     -0.08      0.43 
   16    4   20     -0.07      0.36 
   14    4   20     -0.26     -0.13 
   12    4   20     -0.19     -0.03 
   10    4   20     -0.41      0.44 
    8    4   20      0.12      0.19 
    6    4   20      0.53     -0.02 
    4    4   20     -0.27     -0.09 
    2    4   20     -0.36     -0.32 
    0    4   20      0.19      0.05 
   19    5   20     -0.34      0.30 
   17    5   20     -0.01      0.41 
   15    5   20     -0.31     -0.03 
   13    5   20     -0.36     -0.44 
   11    5   20     -0.32      0.01 
    9    5   20     -0.27      0.16 
    7    5   20      0.49     -0.18 
    5    5   20      0.32     -0.23 
    3    5   20     -0.52     -0.43 
    1    5   20     -0.34     -0.28 
   18    6   20      0.01     -0.03 
   16    6   20      0.24     -0.23 
   14    6   20     -0.12     -0.94 
   12    6   20      0.05     -0.82 
   10    6   20     -0.09     -0.17 
    8    6   20      0.07     -0.16 
    6    6   20      0.56     -0.12 
    4    6   20      0.03     -0.05 
    2    6   20     -0.33     -0.27 
    0    6   20     -0.03      0.03 
   19    7   20     -0.08     -0.26 
   17    7   20      0.51     -0.18 
   15    7   20      0.38     -0.73 
   13    7   20      0.26     -1.16 
   11    7   20      0.39     -0.45 
    9    7   20      0.10     -0.13 
    7    7   20      0.61     -0.28 
    5    7   20      0.90     -0.09 
    3    7   20      0.28     -0.12 
    1    7   20      0.20     -0.12 
   18    8   20      0.33      0.04 
   16    8   20      0.71     -0.04 
   14    8   20      0.34     -0.97 
   12    8   20      0.56     -0.79 
   10    8   20      0.42     -0.03 
    8    8   20      0.37     -0.04 
    6    8   20      1.06      0.08 
    4    8   20      1.05      0.34 
    2    8   20      0.75      0.23 
    0    8   20      0.95      0.03 
   17    9   20      0.59      0.31 
   15    9   20      0.46     -0.07 
   13    9   20      0.29     -0.41 
   11    9   20      0.31      0.37 
    9    9   20      0.00      0.41 
    7    9   20      0.55      0.02 
    5    9   20      1.22      0.09 
    3    9   20      0.99      0.30 
    1    9   20      0.91      0.21 
   18   10   20      0.21      0.40 
   16   10   20      0.34      0.70 
   14   10   20     -0.03      0.04 
   12   10   20     -0.08      0.28 
   10   10   20     -0.34      0.60 
    8   10   20     -0.17      0.18 
    6   10   20      0.53      0.04 
    4   10   20      0.66      0.29 
    2   10   20      0.38      0.56 
    0   10   20      0.47      0.06 
   17   11   20      0.22      0.26 
   15   11   20     -0.01      0.17 
   13   11   20     -0.10      0.12 
   11   11   20     -0.40      0.69 
    9   11   20     -0.60      0.32 
    7   11   20     -0.23     -0.06 
    5   11   20      0.04     -0.16 
    3   11   20     -0.08      0.24 
    1   11   20     -0.18      0.36 
   16   12   20     -0.01      0.33 
   14   12   20     -0.07     -0.11 
   12   12   20     -0.18      0.10 
   10   12   20     -0.66     -0.06 
    8   12   20     -0.46     -0.44 
    6   12   20     -0.32     -0.30 
    4   12   20     -0.25     -0.02 
    2   12   20     -0.36      0.59 
    0   12   20     -0.37      0.06 
   15   13   20     -0.02     -0.30 
   13   13   20      0.35     -0.38 
   11   13   20     -0.04     -0.04 
    9   13   20     -0.29     -0.47 
    7   13   20     -0.36     -0.48 
    5   13   20     -0.44     -0.51 
    3   13   20      0.05     -0.03 
    1   13   20      0.22      0.26 
   14   14   20      0.30     -0.25 
   12   14   20      0.39     -0.18 
   10   14   20     -0.23     -0.51 
    8   14   20     -0.26     -0.89 
    6   14   20     -0.52     -0.72 
    4   14   20     -0.02     -0.43 
    2   14   20      0.57      0.27 
    0   14   20      0.66     -0.01 
   13   15   20      0.73     -0.31 
   11   15   20      0.31     -0.09 
    9   15   20     -0.11     -0.49 
    7   15   20     -0.51     -0.65 
    5   15   20     -0.64     -0.74 
    3   15   20      0.46     -0.34 
    1   15   20      1.14      0.01 
   12   16   20      0.53     -0.14 
   10   16   20     -0.14     -0.38 
    8   16   20     -0.41     -0.72 
    6   16   20     -0.86     -0.63 
    4   16   20     -0.35     -0.29 
    2   16   20      0.66      0.11 
    0   16   20      1.01     -0.01 
   11   17   20      0.20     -0.24 
    9   17   20     -0.25     -0.38 
    7   17   20     -0.65     -0.40 
    5   17   20     -0.81     -0.18 
    3   17   20      0.21      0.03 
    1   17   20      1.14     -0.03 
   10   18   20     -0.15     -0.33 
    8   18   20     -0.35     -0.39 
    6   18   20     -0.69     -0.14 
    4   18   20     -0.41      0.28 
    2   18   20      0.51      0.10 
    0   18   20      0.94     -0.05 
    7   19   20     -0.38     -0.20 
    5   19   20     -0.48      0.17 
    3   19   20      0.10      0.19 
    1   19   20      0.74     -0.16 
    4   20   20     -0.40      0.28 
    2   20   20     -0.08     -0.10 
    0   20   20      0.09     -0.04 
    1    0   21      0.13      0.07 
    3    0   21     -0.85      0.07 
    5    0   21      0.26      0.09 
    7    0   21      1.14     -0.01 
    9    0   21      0.46     -0.07 
   11    0   21      0.35     -0.06 
   13    0   21      0.73      0.00 
   15    0   21      0.62      0.04 
   17    0   21      0.61     -0.03 
   19    0   21      0.01     -0.03 
   18    1   21      0.41     -0.16 
   16    1   21      0.48     -0.18 
   14    1   21      0.53     -0.28 
   12    1   21      0.62     -0.11 
   10    1   21      0.45      0.22 
    8    1   21      1.02      0.05 
    6    1   21      0.88     -0.06 
    4    1   21     -0.63     -0.13 
    2    1   21     -0.53     -0.22 
    0    1   21      0.50     -0.03 
   19    2   21     -0.17     -0.04 
   17    2   21      0.23      0.03 
   15    2   21      0.20     -0.11 
   13    2   21      0.41     -0.21 
   11    2   21      0.22      0.32 
    9    2   21      0.30      0.30 
    7    2   21      0.96     -0.20 
    5    2   21      0.28     -0.26 
    3    2   21     -0.57     -0.35 
    1    2   21      0.36     -0.15 
   18    3   21      0.00      0.27 
   16    3   21     -0.07      0.21 
   14    3   21     -0.15     -0.20 
   12    3   21      0.10      0.08 
   10    3   21      0.14      0.67 
    8    3   21      0.72      0.20 
    6    3   21      0.83     -0.16 
    4    3   21     -0.37     -0.31 
    2    3   21     -0.42     -0.40 
    0    3   21      0.38     -0.03 
   19    4   21     -0.34      0.43 
   17    4   21     -0.07      0.58 
   15    4   21     -0.31      0.23 
   13    4   21     -0.26     -0.15 
   11    4   21     -0.13      0.41 
    9    4   21     -0.01      0.36 
    7    4   21      0.64     -0.25 
    5    4   21      0.25     -0.33 
    3    4   21     -0.58     -0.44 
    1    4   21     -0.05     -0.18 
   18    5   21     -0.10      0.28 
   16    5   21     -0.11      0.18 
   14    5   21     -0.50     -0.43 
   12    5   21     -0.21     -0.26 
   10    5   21     -0.04      0.36 
    8    5   21      0.38     -0.03 
    6    5   21      0.71     -0.25 
    4    5   21     -0.36     -0.31 
    2    5   21     -0.93     -0.32 
    0    5   21     -0.55      0.02 
   17    6   21      0.19      0.02 
   15    6   21     -0.08     -0.45 
   13    6   21     -0.12     -0.89 
   11    6   21      0.25     -0.20 
    9    6   21      0.07     -0.03 
    7    6   21      0.46     -0.41 
    5    6   21      0.36     -0.39 
    3    6   21     -0.53     -0.40 
    1    6   21     -0.43     -0.14 
   18    7   21      0.10     -0.15 
   16    7   21      0.33     -0.24 
   14    7   21     -0.05     -0.97 
   12    7   21      0.40     -0.77 
   10    7   21      0.44     -0.06 
    8    7   21      0.40     -0.24 
    6    7   21      1.00     -0.23 
    4    7   21      0.50     -0.09 
    2    7   21     -0.20     -0.02 
    0    7   21     -0.12      0.01 
   17    8   21      0.45      0.08 
   15    8   21      0.31     -0.37 
   13    8   21      0.34     -0.76 
   11    8   21      0.73      0.03 
    9    8   21      0.27      0.16 
    7    8   21      0.60     -0.16 
    5    8   21      1.15     -0.13 
    3    8   21      0.77     -0.03 
    1    8   21      0.68      0.07 
   16    9   21      0.37      0.54 
   14    9   21      0.07     -0.06 
   12    9   21      0.32      0.19 
   10    9   21      0.13      0.56 
    8    9   21      0.05      0.15 
    6    9   21      0.91      0.07 
    4    9   21      1.15      0.16 
    2    9   21      0.78      0.39 
    0    9   21      0.72      0.00 
   17   10   21      0.19      0.50 
   15   10   21      0.06      0.42 
   13   10   21     -0.03      0.35 
   11   10   21     -0.08      0.97 
    9   10   21     -0.46      0.60 
    7   10   21     -0.03      0.15 
    5   10   21      0.54     -0.11 
    3   10   21      0.45      0.11 
    1   10   21      0.26      0.32 
   16   11   21     -0.05      0.59 
   14   11   21     -0.23      0.30 
   12   11   21     -0.29      0.65 
   10   11   21     -0.75      0.57 
    8   11   21     -0.71      0.09 
    6   11   21     -0.32     -0.03 
    4   11   21     -0.11     -0.11 
    2   11   21     -0.20      0.48 
    0   11   21     -0.24      0.01 
   15   12   21     -0.24     -0.01 
   13   12   21     -0.13      0.09 
   11   12   21     -0.51      0.47 
    9   12   21     -0.77     -0.06 
    7   12   21     -0.52     -0.19 
    5   12   21     -0.45     -0.48 
    3   12   21     -0.36     -0.04 
    1   12   21     -0.54      0.43 
   14   13   21     -0.16     -0.31 
   12   13   21     -0.08     -0.01 
   10   13   21     -0.61     -0.22 
    8   13   21     -0.58     -0.44 
    6   13   21     -0.67     -0.41 
    4   13   21     -0.33     -0.54 
    2   13   21      0.11      0.26 
    0   13   21      0.16     -0.03 
   13   14   21      0.19     -0.15 
   11   14   21     -0.11      0.03 
    9   14   21     -0.31     -0.53 
    7   14   21     -0.26     -0.54 
    5   14   21     -0.30     -0.76 
    3   14   21      0.28     -0.29 
    1   14   21      0.36      0.27 
   12   15   21      0.24     -0.03 
   10   15   21     -0.18     -0.27 
    8   15   21     -0.22     -0.52 
    6   15   21     -0.57     -0.53 
    4   15   21     -0.17     -0.63 
    2   15   21      0.62     -0.03 
    0   15   21      0.79     -0.04 
   11   16   21      0.06     -0.07 
    9   16   21     -0.03     -0.51 
    7   16   21     -0.13     -0.50 
    5   16   21     -0.38     -0.42 
    3   16   21      0.20     -0.09 
    1   16   21      0.52      0.17 
   10   17   21     -0.12     -0.35 
    8   17   21     -0.09     -0.39 
    6   17   21     -0.46     -0.15 
    4   17   21     -0.31      0.04 
    2   17   21      0.42      0.12 
    0   17   21      0.69     -0.02 
    7   18   21     -0.04     -0.17 
    5   18   21     -0.25      0.20 
    3   18   21      0.18      0.34 
    1   18   21      0.61      0.10 
    4   19   21     -0.18      0.37 
    2   19   21      0.25      0.13 
    0   19   21      0.40     -0.07 
    0    0   22      1.20      0.07 
    2    0   22      0.02     -0.01 
    4    0   22     -0.23     -0.01 
    6    0   22      0.85     -0.02 
    8    0   22      0.50     -0.03 
   10    0   22      0.11      0.03 
   12    0   22      0.68      0.02 
   14    0   22      0.75      0.06 
   16    0   22      0.53     -0.01 
   18    0   22      0.29     -0.03 
   17    1   22      0.19     -0.08 
   15    1   22      0.21     -0.09 
   13    1   22      0.50     -0.09 
   11    1   22      0.30      0.27 
    9    1   22      0.23      0.24 
    7    1   22      0.80     -0.15 
    5    1   22      0.20     -0.21 
    3    1   22     -0.51     -0.23 
    1    1   22      0.89     -0.08 
   18    2   22      0.00      0.04 
   16    2   22      0.11      0.03 
   14    2   22      0.30     -0.17 
   12    2   22      0.46      0.16 
   10    2   22      0.17      0.66 
    8    2   22      0.53      0.09 
    6    2   22      0.82     -0.31 
    4    2   22     -0.12     -0.36 
    2    2   22      0.17     -0.24 
    0    2   22      1.24      0.02 
   17    3   22     -0.19      0.40 
   15    3   22     -0.29      0.19 
   13    3   22     -0.09     -0.03 
   11    3   22      0.11      0.63 
    9    3   22      0.28      0.47 
    7    3   22      0.85     -0.32 
    5    3   22      0.39     -0.44 
    3    3   22     -0.32     -0.43 
    1    3   22      0.66     -0.13 
   18    4   22     -0.20      0.50 
   16    4   22     -0.26      0.46 
   14    4   22     -0.46     -0.09 
   12    4   22     -0.11      0.10 
   10    4   22      0.14      0.68 
    8    4   22      0.52      0.03 
    6    4   22      0.79     -0.27 
    4    4   22     -0.15     -0.28 
    2    4   22     -0.29     -0.19 
    0    4   22      0.41      0.00 
   17    5   22     -0.06      0.36 
   15    5   22     -0.33     -0.04 
   13    5   22     -0.42     -0.49 
   11    5   22      0.09      0.21 
    9    5   22      0.26      0.17 
    7    5   22      0.72     -0.44 
    5    5   22      0.37     -0.38 
    3    5   22     -0.68     -0.28 
    1    5   22     -0.38     -0.03 
   16    6   22      0.01     -0.13 
   14    6   22     -0.47     -0.90 
   12    6   22      0.03     -0.70 
   10    6   22      0.38      0.09 
    8    6   22      0.39     -0.24 
    6    6   22      0.72     -0.28 
    4    6   22     -0.11     -0.13 
    2    6   22     -0.66      0.05 
    0    6   22     -0.33     -0.01 
   17    7   22      0.33     -0.17 
   15    7   22      0.13     -0.73 
   13    7   22      0.07     -1.22 
   11    7   22      0.67     -0.37 
    9    7   22      0.41     -0.16 
    7    7   22      0.70     -0.40 
    5    7   22      0.86     -0.21 
    3    7   22      0.01      0.02 
    1    7   22     -0.09      0.16 
   16    8   22      0.29     -0.10 
   14    8   22     -0.12     -0.86 
   12    8   22      0.40     -0.62 
   10    8   22      0.54      0.03 
    8    8   22      0.34     -0.12 
    6    8   22      1.02      0.03 
    4    8   22      0.92      0.17 
    2    8   22      0.43      0.44 
    0    8   22      0.45     -0.01 
   15    9   22      0.19     -0.07 
   13    9   22      0.17     -0.36 
   11    9   22      0.54      0.24 
    9    9   22      0.20      0.16 
    7    9   22      0.54      0.14 
    5    9   22      1.07      0.18 
    3    9   22      0.75      0.34 
    1    9   22      0.45      0.38 
   14   10   22     -0.26      0.13 
   12   10   22     -0.02      0.41 
   10   10   22     -0.13      0.43 
    8   10   22     -0.15      0.15 
    6   10   22      0.41      0.29 
    4   10   22      0.50      0.19 
    2   10   22      0.06      0.63 
    0   10   22     -0.18      0.04 
   15   11   22     -0.26      0.18 
   13   11   22     -0.13      0.15 
   11   11   22     -0.09      0.46 
    9   11   22     -0.30      0.05 
    7   11   22     -0.14      0.20 
    5   11   22     -0.13     -0.02 
    3   11   22     -0.30      0.15 
    1   11   22     -0.63      0.43 
   14   12   22     -0.33     -0.08 
   12   12   22     -0.15      0.18 
   10   12   22     -0.50     -0.11 
    8   12   22     -0.41     -0.28 
    6   12   22     -0.36     -0.12 
    4   12   22     -0.37     -0.35 
    2   12   22     -0.51      0.48 
    0   12   22     -0.74      0.06 
   13   13   22      0.02     -0.21 
   11   13   22     -0.07     -0.05 
    9   13   22     -0.23     -0.43 
    7   13   22     -0.19     -0.16 
    5   13   22     -0.41     -0.56 
    3   13   22     -0.10     -0.30 
    1   13   22     -0.04      0.28 
   12   14   22      0.21      0.05 
   10   14   22     -0.24     -0.33 
    8   14   22     -0.16     -0.45 
    6   14   22     -0.26     -0.40 
    4   14   22     -0.01     -0.71 
    2   14   22      0.42      0.12 
    0   14   22      0.40      0.02 
   11   15   22      0.08      0.09 
    9   15   22     -0.02     -0.33 
    7   15   22     -0.03     -0.21 
    5   15   22     -0.26     -0.59 
    3   15   22      0.32     -0.47 
    1   15   22      0.67      0.05 
    8   16   22     -0.05     -0.33 
    6   16   22     -0.29     -0.22 
    4   16   22     -0.15     -0.35 
    2   16   22      0.38      0.04 
    0   16   22      0.48      0.03 
    7   17   22     -0.03     -0.08 
    5   17   22     -0.23     -0.08 
    3   17   22      0.18     -0.01 
    1   17   22      0.51      0.07 
    4   18   22     -0.10      0.22 
    2   18   22      0.32      0.21 
    0   18   22      0.41      0.01 
    1    0   23      1.54      0.10 
    3    0   23      0.02      0.05 
    5    0   23      0.37      0.06 
    7    0   23      0.30     -0.02 
    9    0   23     -0.31      0.01 
   11    0   23      0.21      0.01 
   13    0   23      0.68      0.01 
   15    0   23      0.30      0.05 
   17    0   23      0.09     -0.03 
   16    1   23      0.15     -0.07 
   14    1   23      0.44     -0.17 
   12    1   23      0.62      0.00 
   10    1   23      0.20      0.40 
    8    1   23      0.36      0.18 
    6    1   23      0.74      0.04 
    4    1   23     -0.02      0.06 
    2    1   23      0.51      0.08 
    0    1   23      1.84     -0.02 
   17    2   23     -0.07      0.05 
   15    2   23      0.07     -0.12 
   13    2   23      0.39     -0.21 
   11    2   23      0.24      0.46 
    9    2   23     -0.08      0.53 
    7    2   23      0.41     -0.03 
    5    2   23      0.34     -0.11 
    3    2   23      0.02     -0.03 
    1    2   23      1.45      0.12 
   16    3   23     -0.11      0.17 
   14    3   23     -0.16     -0.23 
   12    3   23      0.10      0.05 
   10    3   23      0.26      0.72 
    8    3   23      0.61      0.19 
    6    3   23      0.89     -0.04 
    4    3   23      0.00      0.05 
    2    3   23      0.17      0.14 
    0    3   23      1.15     -0.05 
   15    4   23     -0.21      0.00 
   13    4   23     -0.17     -0.41 
   11    4   23      0.22      0.31 
    9    4   23      0.25      0.32 
    7    4   23      0.56     -0.25 
    5    4   23      0.30     -0.13 
    3    4   23     -0.38     -0.02 
    1    4   23      0.44      0.11 
   16    5   23     -0.05      0.03 
   14    5   23     -0.53     -0.61 
   12    5   23     -0.20     -0.43 
   10    5   23      0.37      0.28 
    8    5   23      0.59     -0.24 
    6    5   23      0.81     -0.23 
    4    5   23     -0.23      0.05 
    2    5   23     -0.75      0.22 
    0    5   23     -0.29     -0.02 
   15    6   23     -0.01     -0.66 
   13    6   23     -0.09     -1.20 
   11    6   23      0.59     -0.38 
    9    6   23      0.41     -0.23 
    7    6   23      0.40     -0.57 
    5    6   23      0.25     -0.28 
    3    6   23     -0.56      0.02 
    1    6   23     -0.26      0.18 
   14    7   23     -0.28     -1.23 
   12    7   23      0.14     -1.02 
   10    7   23      0.57     -0.25 
    8    7   23      0.41     -0.50 
    6    7   23      0.81     -0.33 
    4    7   23      0.28     -0.02 
    2    7   23     -0.24      0.38 
    0    7   23     -0.06     -0.04 
   15    8   23      0.28     -0.68 
   13    8   23      0.24     -1.15 
   11    8   23      0.81     -0.47 
    9    8   23      0.40     -0.33 
    7    8   23      0.45     -0.30 
    5    8   23      0.83     -0.06 
    3    8   23      0.57      0.26 
    1    8   23      0.71      0.38 
   14    9   23     -0.12     -0.49 
   12    9   23      0.18     -0.33 
   10    9   23      0.32     -0.06 
    8    9   23      0.19     -0.11 
    6    9   23      0.75      0.23 
    4    9   23      0.86      0.20 
    2    9   23      0.72      0.59 
    0    9   23      0.74     -0.03 
   13   10   23      0.12     -0.14 
   11   10   23      0.33      0.13 
    9   10   23     -0.02     -0.12 
    7   10   23      0.13      0.24 
    5   10   23      0.48      0.24 
    3   10   23      0.52      0.36 
    1   10   23      0.42      0.52 
   12   11   23     -0.01      0.09 
   10   11   23     -0.15     -0.11 
    8   11   23     -0.23     -0.05 
    6   11   23     -0.11      0.33 
    4   11   23      0.00     -0.05 
    2   11   23      0.10      0.46 
    0   11   23      0.01     -0.02 
   11   12   23      0.01     -0.13 
    9   12   23     -0.25     -0.49 
    7   12   23     -0.16      0.02 
    5   12   23     -0.18     -0.20 
    3   12   23      0.03     -0.03 
    1   12   23     -0.08      0.46 
   10   13   23     -0.15     -0.52 
    8   13   23     -0.08     -0.31 
    6   13   23     -0.18     -0.05 
    4   13   23      0.00     -0.55 
    2   13   23      0.51      0.16 
    0   13   23      0.53     -0.04 
    9   14   23      0.00     -0.51 
    7   14   23      0.23     -0.10 
    5   14   23      0.15     -0.49 
    3   14   23      0.55     -0.33 
    1   14   23      0.67      0.28 
    8   15   23      0.24     -0.17 
    6   15   23      0.15     -0.07 
    4   15   23      0.23     -0.52 
    2   15   23      0.74      0.01 
    0   15   23      0.80     -0.05 
    5   16   23      0.11     -0.26 
    3   16   23      0.31     -0.17 
    1   16   23      0.36      0.17 
    2   17   23      0.32      0.17 
    0   17   23      0.25     -0.04 
    0    0   24      2.15      0.14 
    2    0   24      0.81      0.02 
    4    0   24      0.13      0.00 
    6    0   24      0.28      0.00 
    8    0   24     -0.30      0.01 
   10    0   24      0.08      0.06 
   12    0   24      0.92     -0.02 
   14    0   24      0.83      0.01 
   16    0   24      0.27     -0.03 
   15    1   24      0.32     -0.15 
   13    1   24      0.69     -0.16 
   11    1   24      0.37      0.20 
    9    1   24     -0.30      0.30 
    7    1   24     -0.04      0.04 
    5    1   24      0.12      0.06 
    3    1   24      0.06      0.12 
    1    1   24      1.68      0.16 
   14    2   24      0.42     -0.31 
   12    2   24      0.63     -0.09 
   10    2   24      0.23      0.49 
    8    2   24      0.01      0.22 
    6    2   24      0.36      0.04 
    4    2   24     -0.06      0.10 
    2    2   24      0.59      0.24 
    0    2   24      1.89      0.05 
   15    3   24     -0.06     -0.19 
   13    3   24      0.06     -0.43 
   11    3   24      0.25      0.17 
    9    3   24      0.17      0.24 
    7    3   24      0.43     -0.20 
    5    3   24      0.20      0.02 
    3    3   24     -0.28      0.25 
    1    3   24      0.95      0.26 
   14    4   24     -0.27     -0.43 
   12    4   24      0.06     -0.38 
   10    4   24      0.42      0.23 
    8    4   24      0.42     -0.19 
    6    4   24      0.55     -0.15 
    4    4   24     -0.27      0.16 
    2    4   24     -0.24      0.32 
    0    4   24      0.60      0.01 
   15    5   24     -0.16     -0.34 
   13    5   24     -0.34     -0.87 
   11    5   24      0.32     -0.28 
    9    5   24      0.47     -0.27 
    7    5   24      0.54     -0.59 
    5    5   24      0.21     -0.06 
    3    5   24     -0.73      0.31 
    1    5   24     -0.32      0.31 
   14    6   24     -0.39     -0.92 
   12    6   24     -0.01     -0.88 
   10    6   24      0.53     -0.22 
    8    6   24      0.22     -0.60 
    6    6   24      0.32     -0.39 
    4    6   24     -0.29      0.05 
    2    6   24     -0.60      0.38 
    0    6   24     -0.20      0.00 
   13    7   24     -0.15     -1.34 
   11    7   24      0.51     -0.75 
    9    7   24      0.42     -0.61 
    7    7   24      0.35     -0.60 
    5    7   24      0.39     -0.08 
    3    7   24     -0.17      0.35 
    1    7   24      0.04      0.40 
   12    8   24      0.05     -0.85 
   10    8   24      0.35     -0.40 
    8    8   24      0.06     -0.48 
    6    8   24      0.47     -0.12 
    4    8   24      0.52      0.11 
    2    8   24      0.58      0.58 
    0    8   24      0.83      0.01 
   13    9   24     -0.01     -0.78 
   11    9   24      0.35     -0.51 
    9    9   24      0.24     -0.46 
    7    9   24      0.40      0.04 
    5    9   24      0.74      0.31 
    3    9   24      0.77      0.49 
    1    9   24      1.03      0.53 
   12   10   24      0.00     -0.14 
   10   10   24     -0.01     -0.17 
    8   10   24     -0.09     -0.09 
    6   10   24      0.31      0.32 
    4   10   24      0.60      0.05 
    2   10   24      0.83      0.53 
    0   10   24      0.87      0.03 
   11   11   24      0.16     -0.26 
    9   11   24     -0.03     -0.45 
    7   11   24      0.04      0.21 
    5   11   24      0.12      0.10 
    3   11   24      0.43      0.05 
    1   11   24      0.59      0.36 
   10   12   24     -0.11     -0.36 
    8   12   24     -0.20     -0.24 
    6   12   24     -0.11     -0.01 
    4   12   24      0.20     -0.60 
    2   12   24      0.62      0.05 
    0   12   24      0.56      0.00 
    9   13   24     -0.02     -0.56 
    7   13   24      0.05     -0.03 
    5   13   24      0.04     -0.46 
    3   13   24      0.66     -0.48 
    1   13   24      1.01      0.11 
    6   14   24      0.17     -0.15 
    4   14   24      0.51     -0.82 
    2   14   24      1.14     -0.18 
    0   14   24      1.20     -0.06 
    5   15   24      0.24     -0.44 
    3   15   24      0.73     -0.43 
    1   15   24      1.06      0.04 
    0   16   24      0.63     -0.05 
    1    0   25      1.33      0.09 
    3    0   25      0.03      0.04 
    5    0   25      0.12      0.06 
    7    0   25     -0.17     -0.01 
    9    0   25     -0.15     -0.02 
   11    0   25      0.65     -0.05 
   13    0   25      0.85     -0.04 
   14    1   25      0.58     -0.05 
   12    1   25      0.84     -0.04 
   10    1   25      0.42      0.17 
    8    1   25     -0.01      0.08 
    6    1   25      0.23      0.17 
    4    1   25     -0.12      0.30 
    2    1   25      0.39      0.32 
    0    1   25      1.55      0.09 
   13    2   25      0.54     -0.24 
   11    2   25      0.54      0.11 
    9    2   25      0.01      0.23 
    7    2   25     -0.01      0.06 
    5    2   25     -0.04      0.23 
    3    2   25     -0.24      0.32 
    1    2   25      1.14      0.26 
   14    3   25      0.13     -0.21 
   12    3   25      0.26     -0.23 
   10    3   25      0.36      0.14 
    8    3   25      0.28     -0.21 
    6    3   25      0.40     -0.10 
    4    3   25     -0.34      0.31 
    2    3   25     -0.07      0.49 
    0    3   25      0.92      0.04 
   13    4   25     -0.01     -0.54 
   11    4   25      0.38     -0.18 
    9    4   25      0.30     -0.18 
    7    4   25      0.25     -0.53 
    5    4   25     -0.07     -0.12 
    3    4   25     -0.70      0.22 
    1    4   25      0.16      0.25 
   12    5   25     -0.10     -0.49 
   10    5   25      0.40     -0.11 
    8    5   25      0.25     -0.70 
    6    5   25      0.27     -0.61 
    4    5   25     -0.51     -0.07 
    2    5   25     -0.78      0.30 
    0    5   25     -0.29      0.02 
   13    6   25     -0.13     -0.77 
   11    6   25      0.46     -0.38 
    9    6   25      0.25     -0.48 
    7    6   25     -0.14     -0.85 
    5    6   25     -0.29     -0.44 
    3    6   25     -0.85     -0.04 
    1    6   25     -0.50      0.16 
   12    7   25     -0.15     -0.60 
   10    7   25      0.28     -0.26 
    8    7   25     -0.14     -0.70 
    6    7   25     -0.08     -0.59 
    4    7   25     -0.34     -0.31 
    2    7   25     -0.41      0.13 
    0    7   25     -0.11     -0.05 
   11    8   25      0.29     -0.39 
    9    8   25      0.01     -0.48 
    7    8   25     -0.22     -0.43 
    5    8   25      0.00     -0.16 
    3    8   25      0.04      0.10 
    1    8   25      0.48      0.28 
   10    9   25     -0.02     -0.12 
    8    9   25     -0.17     -0.16 
    6    9   25      0.11      0.11 
    4    9   25      0.28     -0.07 
    2    9   25      0.68      0.30 
    0    9   25      0.99     -0.05 
    9   10   25     -0.22     -0.16 
    7   10   25     -0.13      0.25 
    5   10   25      0.19      0.18 
    3   10   25      0.60      0.18 
    1   10   25      0.99      0.38 
    8   11   25     -0.26      0.12 
    6   11   25     -0.10      0.31 
    4   11   25      0.20     -0.29 
    2   11   25      0.75      0.11 
    0   11   25      0.89     -0.05 
    7   12   25     -0.20      0.20 
    5   12   25      0.03     -0.20 
    3   12   25      0.63     -0.31 
    1   12   25      0.87      0.18 
    6   13   25      0.06      0.02 
    4   13   25      0.43     -0.65 
    2   13   25      1.03     -0.15 
    0   13   25      1.07     -0.05 
    3   14   25      0.92     -0.48 
    1   14   25      1.12      0.05 
    0    0   26      1.47      0.01 
    2    0   26      0.43     -0.05 
    4    0   26     -0.04     -0.03 
    6    0   26      0.09      0.03 
    8    0   26     -0.10      0.01 
   10    0   26      0.42      0.01 
   12    0   26      0.79     -0.04 
   11    1   26      0.51      0.14 
    9    1   26      0.06      0.15 
    7    1   26      0.03      0.16 
    5    1   26      0.11      0.32 
    3    1   26     -0.08      0.27 
    1    1   26      1.03      0.14 
   12    2   26      0.53     -0.03 
   10    2   26      0.39      0.18 
    8    2   26     -0.02      0.08 
    6    2   26      0.04      0.29 
    4    2   26     -0.36      0.43 
    2    2   26      0.12      0.32 
    0    2   26      1.15     -0.05 
   11    3   26      0.30     -0.07 
    9    3   26      0.25     -0.12 
    7    3   26      0.26     -0.24 
    5    3   26     -0.05      0.27 
    3    3   26     -0.63      0.57 
    1    3   26      0.26      0.33 
   10    4   26      0.43     -0.10 
    8    4   26      0.21     -0.50 
    6    4   26      0.14     -0.36 
    4    4   26     -0.61      0.16 
    2    4   26     -0.61      0.38 
    0    4   26      0.06     -0.04 
   11    5   26      0.25     -0.25 
    9    5   26      0.41     -0.40 
    7    5   26      0.24     -0.77 
    5    5   26     -0.18     -0.20 
    3    5   26     -1.10      0.34 
    1    5   26     -0.86      0.31 
   10    6   26      0.42     -0.05 
    8    6   26     -0.08     -0.66 
    6    6   26     -0.26     -0.66 
    4    6   26     -0.78     -0.23 
    2    6   26     -1.02      0.13 
    0    6   26     -0.75     -0.02 
    9    7   26      0.19     -0.39 
    7    7   26     -0.19     -0.62 
    5    7   26     -0.39     -0.22 
    3    7   26     -0.92      0.06 
    1    7   26     -0.87      0.17 
    8    8   26     -0.32     -0.41 
    6    8   26     -0.33     -0.28 
    4    8   26     -0.34     -0.21 
    2    8   26     -0.22      0.11 
    0    8   26     -0.05      0.01 
    7    9   26     -0.09     -0.01 
    5    9   26     -0.03      0.10 
    3    9   26     -0.03      0.12 
    1    9   26      0.19      0.25 
    6   10   26     -0.13      0.17 
    4   10   26      0.05     -0.22 
    2   10   26      0.40      0.13 
    0   10   26      0.51      0.00 
    5   11   26     -0.12     -0.04 
    3   11   26      0.14     -0.17 
    1   11   26      0.35      0.16 
    2   12   26      0.34     -0.20 
    0   12   26      0.30     -0.02 
    1    0   27      0.82     -0.04 
    3    0   27      0.02     -0.02 
    5    0   27      0.35      0.02 
    7    0   27      0.39      0.03 
    9    0   27      0.30      0.00 
   10    1   27      0.29      0.20 
    8    1   27      0.14      0.11 
    6    1   27      0.31      0.32 
    4    1   27     -0.05      0.43 
    2    1   27      0.18      0.32 
    0    1   27      0.94      0.05 
    9    2   27      0.21      0.25 
    7    2   27      0.21      0.30 
    5    2   27      0.09      0.62 
    3    2   27     -0.25      0.52 
    1    2   27      0.56      0.15 
    8    3   27      0.08     -0.20 
    6    3   27      0.16      0.07 
    4    3   27     -0.30      0.56 
    2    3   27     -0.16      0.57 
    0    3   27      0.43     -0.02 
    9    4   27      0.30     -0.06 
    7    4   27      0.20     -0.34 
    5    4   27     -0.08      0.14 
    3    4   27     -0.67      0.50 
    1    4   27     -0.22      0.25 
    8    5   27      0.12     -0.48 
    6    5   27      0.02     -0.47 
    4    5   27     -0.58      0.14 
    2    5   27     -0.78      0.40 
    0    5   27     -0.48     -0.05 
    7    6   27     -0.14     -0.47 
    5    6   27     -0.48     -0.13 
    3    6   27     -1.12      0.19 
    1    6   27     -1.06      0.14 
    6    7   27     -0.38     -0.29 
    4    7   27     -0.78     -0.04 
    2    7   27     -0.99      0.07 
    0    7   27     -0.91     -0.05 
    5    8   27     -0.48      0.08 
    3    8   27     -0.73      0.12 
    1    8   27     -0.77      0.14 
    4    9   27     -0.27      0.09 
    2    9   27     -0.28      0.16 
    0    9   27     -0.31     -0.01 
    1   10   27     -0.11      0.23 
    0    0   28      0.99     -0.08 
    2    0   28      0.30     -0.03 
    4    0   28      0.04     -0.02 
    6    0   28      0.43      0.06 
    5    1   28      0.39      0.55 
    3    1   28      0.07      0.46 
    1    1   28      0.68      0.19 
    6    2   28      0.21      0.66 
    4    2   28     -0.09      0.80 
    2    2   28      0.13      0.47 
    0    2   28      0.69     -0.11 
    5    3   28      0.19      0.80 
    3    3   28     -0.19      0.97 
    1    3   28      0.17      0.40 
    4    4   28     -0.19      0.71 
    2    4   28     -0.22      0.65 
    0    4   28      0.06     -0.08 
    3    5   28     -0.60      0.84 
    1    5   28     -0.52      0.41 
    2    6   28     -0.66      0.43 
    0    6   28     -0.56     -0.03 
   16   17   17     -0.30      0.51 
   17   15   18      0.04      0.36 
   16   16   18     -0.05      0.58 
   15   17   18      0.17      0.14 
   16   15   19     -0.11      0.26 
   15   16   19      0.18      0.14 
   19    9   20      0.09     -0.09 
    9   19   20     -0.19     -0.15 
    6   20   20     -0.31     -0.04 
   20    1   21     -0.17     -0.11 
   19    6   21     -0.22     -0.03 
    6   19   21     -0.22      0.08 
    1   20   21      0.05     -0.08 
   16   10   22     -0.01      0.49 
   10   16   22     -0.08     -0.25 
   17    4   23     -0.13      0.36 
   16    7   23      0.21     -0.47 
   13   12   23      0.04     -0.18 
   12   13   23      0.13     -0.23 
    7   16   23      0.29     -0.01 
    4   17   23      0.07     -0.04 
   16    2   24      0.03     -0.11 
   14    8   24     -0.14     -0.94 
    8   14   24      0.09     -0.09 
    2   16   24      0.63     -0.04 
   12    4   26      0.09     -0.34 
   10    8   26      0.15      0.01 
    9    9   26     -0.01     -0.17 
    8   10   26     -0.28      0.15 
    4   12   26     -0.02     -0.62 
   10    3   27      0.23      0.12 
    8    7   27     -0.13     -0.34 
    7    8   27     -0.35     -0.21 
    3   10   27     -0.12      0.15 
    7    1   28      0.44      0.38 
    7    3   28      0.22      0.21 
    6    4   28      0.16      0.12 
    5    5   28     -0.02      0.41 
    4    6   28     -0.51      0.40 
    1    7   28     -0.86      0.21 
    3    7   28     -0.77      0.40 
    0    0    0      0.00      0.00 
# SQUEEZE RESULTS (Version =  71116) 
# Note: Data are Listed for all Voids in the P1 Unit Cell 
# i.e. Centre of Gravity, Solvent Accessible Volume, 
# Recovered number of Electrons in the Void and 
# Details about the Squeezed Material 
loop_ 
  _platon_squeeze_void_nr 
  _platon_squeeze_void_average_x 
  _platon_squeeze_void_average_y 
  _platon_squeeze_void_average_z 
  _platon_squeeze_void_volume 
  _platon_squeeze_void_count_electrons 
  _platon_squeeze_void_content 
   1  0.000  0.000  0.000       351        35 ' ' 
   2  0.000  0.000  0.500        44        -2 ' ' 
   3  0.000  0.500  0.000        44        -2 ' ' 
   4  0.000  0.500  0.500        44        -2 ' ' 
   5  0.500  0.500  0.500       351        35 ' ' 
   6  0.500  0.000  0.500        44        -2 ' ' 
   7  0.500  0.000  0.000        44        -2 ' ' 
   8  0.500  0.500  1.000        44        -2 ' ' 
_platon_squeeze_void_probe_radius                  1.20 
_platon_squeeze_details 
) 
TITL mrlis10   I 2 3        R = 0.05 
CELL   20.1910   20.1910   20.1910     90.00     90.00     90.00 
SPGR I23 
# Solvent Accessible Volume =       972 
# Electrons Found in S.A.V. =        72 
# Note: Atoms in Void as Cxxx and Qxxx all others 
C101 1.000 1.000 0.000 !       2.73 eA-3 
C102 1.000 1.000 0.125 !       1.32 eA-3 
C103 0.926 1.000 0.000 !       0.95 eA-3 
C104 0.472 0.473 0.473 !       0.94 eA-3 
) 
;
_shelx_fab_checksum              78275

####################################################################### 
# 
# This file contains crystal structure data downloaded from the 
# Cambridge Structural Database (CSD) hosted by the Cambridge 
# Crystallographic Data Centre (CCDC).
# 
# Full information about CCDC data access policies and citation 
# guidelines are available at http://www.ccdc.cam.ac.uk/access/V1 
# 
# Audit and citation data items may have been added by the CCDC. 
# Please retain this information to preserve the provenance of 
# this file and to allow appropriate attribution of the data. 
# 
#######################################################################

data_tismhs10a
_database_code_depnum_ccdc_archive 'CCDC 1529726'
_audit_update_record             
;
2017-01-25 deposited with the CCDC.
2017-03-29 downloaded from the CCDC.
;

_audit_creation_method           SHELXL-2014/7
_shelx_SHELXL_version_number     2014/7
_chemical_name_systematic        ?
_chemical_name_common            ?
_chemical_melting_point          ?
_chemical_formula_moiety         ?
_chemical_formula_sum            'C46 H61 N6 Si3'
_chemical_formula_weight         782.27

loop_
_atom_type_symbol
_atom_type_description
_atom_type_scat_dispersion_real
_atom_type_scat_dispersion_imag
_atom_type_scat_source
C C 0.0033 0.0016 'International Tables Vol C Tables 4.2.6.8 and 6.1.1.4'
H H 0.0000 0.0000 'International Tables Vol C Tables 4.2.6.8 and 6.1.1.4'
N N 0.0061 0.0033 'International Tables Vol C Tables 4.2.6.8 and 6.1.1.4'
Si Si 0.0817 0.0704 'International Tables Vol C Tables 4.2.6.8 and 6.1.1.4'

_space_group_crystal_system      triclinic
_space_group_IT_number           2
_space_group_name_H-M_alt        'P -1'
_space_group_name_Hall           '-P 1'

_shelx_space_group_comment       
; 
The symmetry employed for this shelxl refinement is uniquely defined 
by the following loop, which should always be used as a source of 
symmetry information in preference to the above space-group names. 
They are only intended as comments. 
;

loop_
_space_group_symop_operation_xyz
'x, y, z'
'-x, -y, -z'

_cell_length_a                   10.1605(10)
_cell_length_b                   15.4631(16)
_cell_length_c                   15.8502(16)
_cell_angle_alpha                65.3205(14)
_cell_angle_beta                 86.4167(16)
_cell_angle_gamma                79.4613(15)
_cell_volume                     2224.4(4)
_cell_formula_units_Z            2
_cell_measurement_temperature    130(2)
_cell_measurement_reflns_used    9940
_cell_measurement_theta_min      2.30
_cell_measurement_theta_max      30.62

_exptl_crystal_description       plate
_exptl_crystal_colour            colorless
_exptl_crystal_density_meas      ?
_exptl_crystal_density_method    ?
_exptl_crystal_density_diffrn    1.168
_exptl_crystal_F_000             842
_exptl_transmission_factor_min   ?
_exptl_transmission_factor_max   ?
_exptl_crystal_size_max          0.540
_exptl_crystal_size_mid          0.540
_exptl_crystal_size_min          0.050
_exptl_absorpt_coefficient_mu    0.145
_shelx_estimated_absorpt_T_min   0.926
_shelx_estimated_absorpt_T_max   0.993
_exptl_absorpt_correction_type   empirical
_exptl_absorpt_correction_T_min  0.6809
_exptl_absorpt_correction_T_max  0.7461
_exptl_absorpt_process_details   sadabs
_exptl_absorpt_special_details   ?
_diffrn_ambient_temperature      130(2)
_diffrn_radiation_wavelength     0.71073
_diffrn_radiation_type           MoK\a
_diffrn_source                   ?
_diffrn_measurement_device_type  'Bruker APEX-II CCD'
_diffrn_measurement_method       '\f and \w scans'
_diffrn_detector_area_resol_mean ?
_diffrn_reflns_number            36500
_diffrn_reflns_av_unetI/netI     0.0374
_diffrn_reflns_av_R_equivalents  0.0298
_diffrn_reflns_limit_h_min       -14
_diffrn_reflns_limit_h_max       14
_diffrn_reflns_limit_k_min       -22
_diffrn_reflns_limit_k_max       22
_diffrn_reflns_limit_l_min       -22
_diffrn_reflns_limit_l_max       22
_diffrn_reflns_theta_min         1.414
_diffrn_reflns_theta_max         30.625
_diffrn_reflns_theta_full        25.242
_diffrn_measured_fraction_theta_max 0.989
_diffrn_measured_fraction_theta_full 0.993
_diffrn_reflns_Laue_measured_fraction_max 0.989
_diffrn_reflns_Laue_measured_fraction_full 0.993
_diffrn_reflns_point_group_measured_fraction_max 0.989
_diffrn_reflns_point_group_measured_fraction_full 0.993
_reflns_number_total             13593
_reflns_number_gt                10986
_reflns_threshold_expression     'I > 2\s(I)'
_reflns_Friedel_coverage         0.000
_reflns_Friedel_fraction_max     .
_reflns_Friedel_fraction_full    .

_reflns_special_details          
; 
 Reflections were merged by SHELXL according to the crystal 
 class for the calculation of statistics and refinement. 
  
 _reflns_Friedel_fraction is defined as the number of unique 
 Friedel pairs measured divided by the number that would be 
 possible theoretically, ignoring centric projections and 
 systematic absences. 
;

_computing_data_collection       'Bruker APEX2'
_computing_cell_refinement       'Bruker SAINT'
_computing_data_reduction        'Bruker SAINT'
_computing_structure_solution    'SHELXS-97 (Sheldrick 2008)'
_computing_structure_refinement  'SHELXL-2014/7 (Sheldrick, 2014)'
_computing_molecular_graphics    'Bruker SHELXTL'
_computing_publication_material  'Bruker SHELXTL'
_refine_special_details          ?
_refine_ls_structure_factor_coef Fsqd
_refine_ls_matrix_type           full
_refine_ls_weighting_scheme      calc
_refine_ls_weighting_details     
'w=1/[\s^2^(Fo^2^)+(0.0299P)^2^+3.4698P] where P=(Fo^2^+2Fc^2^)/3'
_atom_sites_solution_primary     ?
_atom_sites_solution_secondary   ?
_atom_sites_solution_hydrogens   mixed
_refine_ls_hydrogen_treatment    mixed
_refine_ls_extinction_method     none
_refine_ls_extinction_coef       .
_refine_ls_number_reflns         13593
_refine_ls_number_parameters     512
_refine_ls_number_restraints     0
_refine_ls_R_factor_all          0.0689
_refine_ls_R_factor_gt           0.0550
_refine_ls_wR_factor_ref         0.1402
_refine_ls_wR_factor_gt          0.1339
_refine_ls_goodness_of_fit_ref   1.090
_refine_ls_restrained_S_all      1.090
_refine_ls_shift/su_max          0.000
_refine_ls_shift/su_mean         0.000

loop_
_atom_site_label
_atom_site_type_symbol
_atom_site_fract_x
_atom_site_fract_y
_atom_site_fract_z
_atom_site_U_iso_or_equiv
_atom_site_adp_type
_atom_site_occupancy
_atom_site_site_symmetry_order
_atom_site_calc_flag
_atom_site_refinement_flags_posn
_atom_site_refinement_flags_adp
_atom_site_refinement_flags_occupancy
_atom_site_disorder_assembly
_atom_site_disorder_group
Si1 Si 0.14102(5) 0.22449(4) 0.46947(3) 0.01438(10) Uani 1 1 d . . . . .
Si2 Si 0.13766(5) 0.44959(4) 0.35159(3) 0.01565(10) Uani 1 1 d . . . . .
Si3 Si -0.05295(5) 0.34466(4) 0.29456(4) 0.01554(10) Uani 1 1 d . . . . .
N11 N 0.43594(15) 0.18020(11) 0.45942(10) 0.0151(3) Uani 1 1 d . . . . .
N12 N 0.35258(17) 0.18083(12) 0.59430(11) 0.0190(3) Uani 1 1 d . . . . .
N21 N 0.18311(16) 0.61684(11) 0.17772(11) 0.0173(3) Uani 1 1 d . . . . .
N22 N 0.24465(16) 0.46922(11) 0.17869(11) 0.0178(3) Uani 1 1 d . . . . .
N31 N 0.03184(16) 0.22536(11) 0.19003(11) 0.0180(3) Uani 1 1 d . . . . .
N32 N -0.12973(16) 0.17728(11) 0.29466(11) 0.0187(3) Uani 1 1 d . . . . .
C1 C 0.10961(18) 0.33192(12) 0.35389(12) 0.0142(3) Uani 1 1 d . . . . .
H1 H 0.176(3) 0.3212(18) 0.3103(17) 0.024(6) Uiso 1 1 d . . . . .
C101 C 0.1053(2) 0.11271(13) 0.46402(14) 0.0201(4) Uani 1 1 d . . . . .
H10A H 0.1579 0.1012 0.4146 0.030 Uiso 1 1 calc R U . . .
H10B H 0.0098 0.1207 0.4510 0.030 Uiso 1 1 calc R U . . .
H10C H 0.1295 0.0575 0.5236 0.030 Uiso 1 1 calc R U . . .
C102 C 0.0451(2) 0.24620(15) 0.56536(13) 0.0219(4) Uani 1 1 d . . . . .
H10E H 0.0787 0.2962 0.5763 0.033 Uiso 1 1 calc R U . . .
H10F H 0.0565 0.1862 0.6221 0.033 Uiso 1 1 calc R U . . .
H10G H -0.0500 0.2675 0.5479 0.033 Uiso 1 1 calc R U . . .
C103 C 0.32246(19) 0.19585(13) 0.50820(12) 0.0159(3) Uani 1 1 d . . . . .
C104 C 0.49089(19) 0.15346(13) 0.60261(13) 0.0177(3) Uani 1 1 d . . . . .
C105 C 0.5743(2) 0.12451(15) 0.68017(14) 0.0236(4) Uani 1 1 d . . . . .
H10J H 0.5393 0.1257 0.7368 0.028 Uiso 1 1 calc R U . . .
C106 C 0.7095(2) 0.09416(15) 0.67173(15) 0.0244(4) Uani 1 1 d . . . . .
H10I H 0.7676 0.0727 0.7239 0.029 Uiso 1 1 calc R U . . .
C107 C 0.7621(2) 0.09448(14) 0.58802(14) 0.0217(4) Uani 1 1 d . . . . .
H10H H 0.8555 0.0737 0.5847 0.026 Uiso 1 1 calc R U . . .
C108 C 0.68204(19) 0.12430(13) 0.50959(14) 0.0188(3) Uani 1 1 d . . . . .
H10D H 0.7182 0.1252 0.4526 0.023 Uiso 1 1 calc R U . . .
C109 C 0.54490(18) 0.15304(12) 0.51927(12) 0.0154(3) Uani 1 1 d . . . . .
C110 C 0.43654(18) 0.18363(13) 0.36532(12) 0.0159(3) Uani 1 1 d . . . . .
H11A H 0.3413 0.2019 0.3430 0.019 Uiso 1 1 calc R U . . .
C111 C 0.4896(2) 0.08444(14) 0.36670(15) 0.0227(4) Uani 1 1 d . . . . .
H11B H 0.4926 0.0890 0.3031 0.034 Uiso 1 1 calc R U . . .
H11C H 0.4304 0.0393 0.4037 0.034 Uiso 1 1 calc R U . . .
H11D H 0.5799 0.0611 0.3942 0.034 Uiso 1 1 calc R U . . .
C112 C 0.5117(2) 0.26147(15) 0.29787(13) 0.0224(4) Uani 1 1 d . . . . .
H11E H 0.4993 0.2682 0.2345 0.034 Uiso 1 1 calc R U . . .
H11F H 0.6072 0.2430 0.3143 0.034 Uiso 1 1 calc R U . . .
H11G H 0.4766 0.3232 0.3016 0.034 Uiso 1 1 calc R U . . .
C201 C 0.2767(2) 0.43757(16) 0.42993(14) 0.0253(4) Uani 1 1 d . . . . .
H20A H 0.3581 0.4000 0.4174 0.038 Uiso 1 1 calc R U . . .
H20B H 0.2515 0.4045 0.4948 0.038 Uiso 1 1 calc R U . . .
H20C H 0.2935 0.5019 0.4186 0.038 Uiso 1 1 calc R U . . .
C202 C -0.0185(2) 0.51524(14) 0.38188(14) 0.0224(4) Uani 1 1 d . . . . .
H20F H -0.0822 0.5427 0.3295 0.034 Uiso 1 1 calc R U . . .
H20G H 0.0035 0.5673 0.3954 0.034 Uiso 1 1 calc R U . . .
H20H H -0.0587 0.4701 0.4366 0.034 Uiso 1 1 calc R U . . .
C203 C 0.19154(18) 0.51813(12) 0.22809(12) 0.0153(3) Uani 1 1 d . . . . .
C204 C 0.27058(18) 0.53859(13) 0.09249(13) 0.0177(3) Uani 1 1 d . . . . .
C205 C 0.3265(2) 0.52636(15) 0.01461(14) 0.0223(4) Uani 1 1 d . . . . .
H20E H 0.3532 0.4637 0.0158 0.027 Uiso 1 1 calc R U . . .
C206 C 0.3421(2) 0.60794(17) -0.06436(14) 0.0260(4) Uani 1 1 d . . . . .
H20J H 0.3802 0.6012 -0.1180 0.031 Uiso 1 1 calc R U . . .
C207 C 0.3022(2) 0.70060(16) -0.06630(14) 0.0263(4) Uani 1 1 d . . . . .
H20D H 0.3137 0.7554 -0.1216 0.032 Uiso 1 1 calc R U . . .
C208 C 0.2466(2) 0.71439(14) 0.01030(14) 0.0236(4) Uani 1 1 d . . . . .
H20I H 0.2195 0.7773 0.0085 0.028 Uiso 1 1 calc R U . . .
C209 C 0.23228(19) 0.63151(13) 0.09031(13) 0.0181(3) Uani 1 1 d . . . . .
C210 C 0.1319(2) 0.69121(14) 0.21222(15) 0.0218(4) Uani 1 1 d . . . . .
H21A H 0.1117 0.6565 0.2794 0.026 Uiso 1 1 calc R U . . .
C211 C 0.2365(3) 0.75251(17) 0.20704(19) 0.0329(5) Uani 1 1 d . . . . .
H21E H 0.2032 0.7948 0.2385 0.049 Uiso 1 1 calc R U . . .
H21F H 0.2537 0.7919 0.1419 0.049 Uiso 1 1 calc R U . . .
H21G H 0.3197 0.7102 0.2375 0.049 Uiso 1 1 calc R U . . .
C212 C 0.0003(2) 0.75127(17) 0.16363(19) 0.0326(5) Uani 1 1 d . . . . .
H21B H -0.0387 0.7938 0.1937 0.049 Uiso 1 1 calc R U . . .
H21C H -0.0619 0.7082 0.1676 0.049 Uiso 1 1 calc R U . . .
H21D H 0.0169 0.7904 0.0982 0.049 Uiso 1 1 calc R U . . .
C301 C -0.0905(2) 0.45915(14) 0.18734(14) 0.0218(4) Uani 1 1 d . . . . .
H30A H -0.0115 0.4674 0.1479 0.033 Uiso 1 1 calc R U . . .
H30B H -0.1141 0.5139 0.2046 0.033 Uiso 1 1 calc R U . . .
H30C H -0.1656 0.4562 0.1533 0.033 Uiso 1 1 calc R U . . .
C302 C -0.1973(2) 0.33759(14) 0.37386(14) 0.0215(4) Uani 1 1 d . . . . .
H30D H -0.1856 0.2735 0.4258 0.032 Uiso 1 1 calc R U . . .
H30E H -0.2803 0.3484 0.3398 0.032 Uiso 1 1 calc R U . . .
H30F H -0.2022 0.3871 0.3978 0.032 Uiso 1 1 calc R U . . .
C303 C -0.04770(19) 0.24165(13) 0.25808(13) 0.0173(3) Uani 1 1 d . . . . .
C304 C -0.10310(19) 0.11732(13) 0.24838(13) 0.0187(3) Uani 1 1 d . . . . .
C305 C -0.1633(2) 0.03873(14) 0.25851(15) 0.0228(4) Uani 1 1 d . . . . .
H30H H -0.2303 0.0179 0.3035 0.027 Uiso 1 1 calc R U . . .
C306 C -0.1215(2) -0.00721(15) 0.20051(16) 0.0273(4) Uani 1 1 d . . . . .
H30J H -0.1605 -0.0606 0.2060 0.033 Uiso 1 1 calc R U . . .
C307 C -0.0229(2) 0.02318(15) 0.13395(15) 0.0264(4) Uani 1 1 d . . . . .
H30I H 0.0027 -0.0098 0.0950 0.032 Uiso 1 1 calc R U . . .
C308 C 0.0383(2) 0.10009(15) 0.12354(14) 0.0231(4) Uani 1 1 d . . . . .
H30G H 0.1055 0.1203 0.0786 0.028 Uiso 1 1 calc R U . . .
C309 C -0.00327(19) 0.14665(13) 0.18211(13) 0.0185(3) Uani 1 1 d . . . . .
C310 C 0.1303(2) 0.28451(15) 0.13450(13) 0.0205(4) Uani 1 1 d . . . . .
H31A H 0.1381 0.3317 0.1612 0.025 Uiso 1 1 calc R U . . .
C311 C 0.0823(2) 0.34291(17) 0.03397(14) 0.0279(4) Uani 1 1 d . . . . .
H31E H 0.1466 0.3850 -0.0003 0.042 Uiso 1 1 calc R U . . .
H31F H -0.0054 0.3825 0.0324 0.042 Uiso 1 1 calc R U . . .
H31G H 0.0750 0.2988 0.0052 0.042 Uiso 1 1 calc R U . . .
C312 C 0.2688(2) 0.22294(17) 0.14201(16) 0.0278(4) Uani 1 1 d . . . . .
H31B H 0.3361 0.2651 0.1181 0.042 Uiso 1 1 calc R U . . .
H31C H 0.2696 0.1849 0.1056 0.042 Uiso 1 1 calc R U . . .
H31D H 0.2895 0.1793 0.2072 0.042 Uiso 1 1 calc R U . . .
C401 C 0.5500(3) 0.5646(2) 0.2280(3) 0.0554(9) Uani 1 1 d . . . . .
H40B H 0.5209 0.5054 0.2407 0.067 Uiso 1 1 calc R U . . .
C402 C 0.5579(3) 0.6292(3) 0.1397(2) 0.0541(9) Uani 1 1 d . . . . .
H40A H 0.5338 0.6157 0.0901 0.065 Uiso 1 1 calc R U . . .
C403 C 0.6001(3) 0.7137(3) 0.1211(2) 0.0631(11) Uani 1 1 d . . . . .
H40C H 0.6064 0.7587 0.0586 0.076 Uiso 1 1 calc R U . . .
C404 C 0.6335(3) 0.7339(2) 0.1925(3) 0.0630(11) Uani 1 1 d . . . . .
H40F H 0.6621 0.7933 0.1793 0.076 Uiso 1 1 calc R U . . .
C405 C 0.6259(3) 0.6695(3) 0.2818(3) 0.0581(10) Uani 1 1 d . . . . .
H40D H 0.6496 0.6834 0.3313 0.070 Uiso 1 1 calc R U . . .
C406 C 0.5841(3) 0.5845(2) 0.3000(2) 0.0569(9) Uani 1 1 d . . . . .
H40E H 0.5785 0.5390 0.3624 0.068 Uiso 1 1 calc R U . . .
C501 C 0.3761(3) -0.0202(2) 0.9914(2) 0.0527(8) Uani 1 1 d . . . . .
H50C H 0.2908 -0.0341 0.9854 0.063 Uiso 1 1 calc R U . . .
C502 C 0.4735(4) -0.0198(2) 0.9264(2) 0.0520(8) Uani 1 1 d . . . . .
H50B H 0.4551 -0.0336 0.8757 0.062 Uiso 1 1 calc R U . . .
C503 C 0.5969(3) 0.0004(2) 0.9351(2) 0.0519(8) Uani 1 1 d . . . . .
H50A H 0.6637 0.0006 0.8903 0.062 Uiso 1 1 calc R U . . .

loop_
_atom_site_aniso_label
_atom_site_aniso_U_11
_atom_site_aniso_U_22
_atom_site_aniso_U_33
_atom_site_aniso_U_23
_atom_site_aniso_U_13
_atom_site_aniso_U_12
Si1 0.0153(2) 0.0130(2) 0.0133(2) -0.00479(17) 0.00016(17) -0.00055(17)
Si2 0.0201(2) 0.0137(2) 0.0144(2) -0.00679(18) -0.00082(18) -0.00296(18)
Si3 0.0168(2) 0.0138(2) 0.0162(2) -0.00643(18) -0.00214(18) -0.00166(18)
N11 0.0148(7) 0.0158(7) 0.0150(7) -0.0066(6) -0.0009(5) -0.0020(5)
N12 0.0211(8) 0.0195(7) 0.0158(7) -0.0082(6) -0.0017(6) 0.0007(6)
N21 0.0197(7) 0.0131(7) 0.0190(7) -0.0069(6) -0.0001(6) -0.0022(6)
N22 0.0200(8) 0.0156(7) 0.0177(7) -0.0069(6) 0.0011(6) -0.0030(6)
N31 0.0200(8) 0.0174(7) 0.0176(7) -0.0078(6) -0.0010(6) -0.0037(6)
N32 0.0194(8) 0.0172(7) 0.0203(8) -0.0087(6) -0.0024(6) -0.0019(6)
C1 0.0161(8) 0.0128(7) 0.0135(7) -0.0054(6) 0.0000(6) -0.0019(6)
C101 0.0219(9) 0.0145(8) 0.0229(9) -0.0064(7) -0.0004(7) -0.0038(7)
C102 0.0237(9) 0.0219(9) 0.0174(9) -0.0075(7) 0.0030(7) -0.0001(7)
C103 0.0188(8) 0.0135(7) 0.0152(8) -0.0062(6) 0.0002(6) -0.0013(6)
C104 0.0198(9) 0.0161(8) 0.0176(8) -0.0076(7) -0.0017(7) -0.0015(7)
C105 0.0289(10) 0.0234(9) 0.0191(9) -0.0104(8) -0.0061(8) 0.0003(8)
C106 0.0252(10) 0.0220(9) 0.0259(10) -0.0100(8) -0.0101(8) 0.0003(8)
C107 0.0176(9) 0.0202(9) 0.0277(10) -0.0098(8) -0.0029(7) -0.0036(7)
C108 0.0175(8) 0.0178(8) 0.0214(9) -0.0080(7) -0.0003(7) -0.0041(7)
C109 0.0162(8) 0.0120(7) 0.0170(8) -0.0046(6) -0.0031(6) -0.0023(6)
C110 0.0170(8) 0.0179(8) 0.0132(8) -0.0067(6) 0.0006(6) -0.0033(6)
C111 0.0243(10) 0.0214(9) 0.0244(9) -0.0124(8) 0.0008(8) -0.0017(7)
C112 0.0240(10) 0.0237(9) 0.0169(8) -0.0049(7) 0.0030(7) -0.0074(8)
C201 0.0314(11) 0.0249(10) 0.0219(9) -0.0101(8) -0.0058(8) -0.0074(8)
C202 0.0272(10) 0.0197(9) 0.0228(9) -0.0123(8) 0.0042(8) -0.0027(7)
C203 0.0173(8) 0.0126(7) 0.0162(8) -0.0059(6) -0.0011(6) -0.0026(6)
C204 0.0156(8) 0.0184(8) 0.0189(8) -0.0073(7) -0.0007(6) -0.0037(6)
C205 0.0224(9) 0.0250(9) 0.0211(9) -0.0109(8) 0.0016(7) -0.0054(8)
C206 0.0239(10) 0.0345(11) 0.0182(9) -0.0088(8) 0.0019(7) -0.0076(8)
C207 0.0234(10) 0.0267(10) 0.0181(9) 0.0010(8) -0.0012(7) -0.0036(8)
C208 0.0219(9) 0.0173(9) 0.0241(10) -0.0018(7) -0.0013(7) -0.0016(7)
C209 0.0165(8) 0.0171(8) 0.0186(8) -0.0054(7) -0.0012(7) -0.0021(6)
C210 0.0268(10) 0.0152(8) 0.0256(10) -0.0108(7) 0.0022(8) -0.0037(7)
C211 0.0357(12) 0.0250(10) 0.0464(14) -0.0210(10) -0.0001(10) -0.0097(9)
C212 0.0279(11) 0.0247(10) 0.0450(14) -0.0175(10) -0.0008(10) 0.0039(9)
C301 0.0241(9) 0.0185(8) 0.0202(9) -0.0054(7) -0.0070(7) -0.0012(7)
C302 0.0196(9) 0.0211(9) 0.0268(10) -0.0127(8) 0.0021(7) -0.0043(7)
C303 0.0180(8) 0.0176(8) 0.0168(8) -0.0076(7) -0.0031(6) -0.0018(7)
C304 0.0199(9) 0.0166(8) 0.0181(8) -0.0066(7) -0.0049(7) 0.0005(7)
C305 0.0235(9) 0.0185(9) 0.0258(10) -0.0084(8) -0.0040(8) -0.0024(7)
C306 0.0333(11) 0.0180(9) 0.0335(11) -0.0126(8) -0.0064(9) -0.0043(8)
C307 0.0325(11) 0.0217(9) 0.0289(10) -0.0160(8) -0.0056(9) 0.0015(8)
C308 0.0256(10) 0.0228(9) 0.0217(9) -0.0115(8) -0.0036(7) 0.0006(8)
C309 0.0205(9) 0.0156(8) 0.0191(8) -0.0073(7) -0.0055(7) -0.0005(7)
C310 0.0215(9) 0.0232(9) 0.0177(8) -0.0081(7) -0.0005(7) -0.0071(7)
C311 0.0329(11) 0.0306(11) 0.0185(9) -0.0062(8) -0.0018(8) -0.0105(9)
C312 0.0205(10) 0.0380(12) 0.0273(10) -0.0162(9) -0.0005(8) -0.0041(8)
C401 0.0304(14) 0.0380(15) 0.108(3) -0.0416(18) 0.0091(16) -0.0034(11)
C402 0.0284(13) 0.089(3) 0.060(2) -0.054(2) -0.0077(13) 0.0135(15)
C403 0.0402(17) 0.067(2) 0.0491(18) -0.0024(16) 0.0191(14) 0.0115(16)
C404 0.0270(14) 0.0407(16) 0.127(4) -0.042(2) 0.0152(18) -0.0069(12)
C405 0.0329(14) 0.085(3) 0.077(2) -0.063(2) -0.0219(15) 0.0197(15)
C406 0.0481(17) 0.0519(18) 0.0415(16) -0.0035(14) 0.0008(13) 0.0223(14)
C501 0.0457(17) 0.0449(16) 0.0458(17) 0.0053(13) -0.0085(13) -0.0118(13)
C502 0.076(2) 0.0406(15) 0.0343(14) -0.0108(12) -0.0058(14) -0.0072(15)
C503 0.0485(17) 0.0460(16) 0.0354(14) 0.0003(12) 0.0100(12) 0.0082(13)

_geom_special_details            
; 
 All esds (except the esd in the dihedral angle between two l.s. planes) 
 are estimated using the full covariance matrix.  The cell esds are taken 
 into account individually in the estimation of esds in distances, angles 
 and torsion angles; correlations between esds in cell parameters are only 
 used when they are defined by crystal symmetry.  An approximate (isotropic) 
 treatment of cell esds is used for estimating esds involving l.s. planes. 
;

loop_
_geom_bond_atom_site_label_1
_geom_bond_atom_site_label_2
_geom_bond_distance
_geom_bond_site_symmetry_2
_geom_bond_publ_flag
Si1 C101 1.8667(19) . ?
Si1 C102 1.869(2) . ?
Si1 C1 1.8856(18) . ?
Si1 C103 1.8941(19) . ?
Si2 C202 1.871(2) . ?
Si2 C201 1.872(2) . ?
Si2 C1 1.8778(18) . ?
Si2 C203 1.8975(19) . ?
Si3 C302 1.859(2) . ?
Si3 C301 1.868(2) . ?
Si3 C1 1.8898(18) . ?
Si3 C303 1.8996(19) . ?
N11 C103 1.389(2) . ?
N11 C109 1.389(2) . ?
N11 C110 1.470(2) . ?
N12 C103 1.331(2) . ?
N12 C104 1.389(2) . ?
N21 C209 1.383(2) . ?
N21 C203 1.385(2) . ?
N21 C210 1.471(2) . ?
N22 C203 1.330(2) . ?
N22 C204 1.386(2) . ?
N31 C309 1.384(2) . ?
N31 C303 1.387(2) . ?
N31 C310 1.471(2) . ?
N32 C303 1.335(2) . ?
N32 C304 1.387(2) . ?
C1 H1 0.98(3) . ?
C104 C109 1.401(3) . ?
C104 C105 1.401(3) . ?
C105 C106 1.385(3) . ?
C106 C107 1.398(3) . ?
C107 C108 1.390(3) . ?
C108 C109 1.402(3) . ?
C110 C111 1.521(3) . ?
C110 C112 1.528(3) . ?
C204 C205 1.397(3) . ?
C204 C209 1.405(3) . ?
C205 C206 1.383(3) . ?
C206 C207 1.404(3) . ?
C207 C208 1.388(3) . ?
C208 C209 1.400(3) . ?
C210 C212 1.523(3) . ?
C210 C211 1.525(3) . ?
C304 C305 1.405(3) . ?
C304 C309 1.405(3) . ?
C305 C306 1.385(3) . ?
C306 C307 1.401(3) . ?
C307 C308 1.386(3) . ?
C308 C309 1.399(3) . ?
C310 C311 1.525(3) . ?
C310 C312 1.529(3) . ?
C401 C402 1.347(5) . ?
C401 C406 1.378(5) . ?
C402 C403 1.358(5) . ?
C403 C404 1.369(6) . ?
C404 C405 1.356(5) . ?
C405 C406 1.366(5) . ?
C501 C503 1.376(5) 2_657 ?
C501 C502 1.382(5) . ?
C502 C503 1.375(5) . ?
C503 C501 1.376(5) 2_657 ?

loop_
_geom_angle_atom_site_label_1
_geom_angle_atom_site_label_2
_geom_angle_atom_site_label_3
_geom_angle
_geom_angle_site_symmetry_1
_geom_angle_site_symmetry_3
_geom_angle_publ_flag
C101 Si1 C102 110.30(9) . . ?
C101 Si1 C1 111.69(8) . . ?
C102 Si1 C1 112.57(8) . . ?
C101 Si1 C103 105.77(8) . . ?
C102 Si1 C103 104.34(9) . . ?
C1 Si1 C103 111.72(8) . . ?
C202 Si2 C201 108.47(10) . . ?
C202 Si2 C1 111.08(9) . . ?
C201 Si2 C1 114.28(9) . . ?
C202 Si2 C203 112.27(9) . . ?
C201 Si2 C203 106.82(9) . . ?
C1 Si2 C203 103.87(8) . . ?
C302 Si3 C301 108.55(10) . . ?
C302 Si3 C1 111.75(9) . . ?
C301 Si3 C1 113.22(9) . . ?
C302 Si3 C303 105.72(9) . . ?
C301 Si3 C303 106.68(9) . . ?
C1 Si3 C303 110.53(8) . . ?
C103 N11 C109 106.92(15) . . ?
C103 N11 C110 125.46(15) . . ?
C109 N11 C110 127.41(15) . . ?
C103 N12 C104 105.47(15) . . ?
C209 N21 C203 107.29(15) . . ?
C209 N21 C210 127.01(16) . . ?
C203 N21 C210 125.70(16) . . ?
C203 N22 C204 105.48(15) . . ?
C309 N31 C303 107.25(16) . . ?
C309 N31 C310 127.19(16) . . ?
C303 N31 C310 125.51(16) . . ?
C303 N32 C304 105.43(16) . . ?
H1 C1 Si2 102.6(15) . . ?
H1 C1 Si1 108.0(15) . . ?
Si2 C1 Si1 115.60(9) . . ?
H1 C1 Si3 102.2(15) . . ?
Si2 C1 Si3 112.32(9) . . ?
Si1 C1 Si3 114.34(9) . . ?
N12 C103 N11 111.85(16) . . ?
N12 C103 Si1 119.96(14) . . ?
N11 C103 Si1 127.99(13) . . ?
N12 C104 C109 110.37(16) . . ?
N12 C104 C105 129.39(18) . . ?
C109 C104 C105 120.17(18) . . ?
C106 C105 C104 117.88(19) . . ?
C105 C106 C107 121.35(19) . . ?
C108 C107 C106 121.98(19) . . ?
C107 C108 C109 116.31(18) . . ?
N11 C109 C104 105.38(16) . . ?
N11 C109 C108 132.23(17) . . ?
C104 C109 C108 122.30(17) . . ?
N11 C110 C111 110.92(15) . . ?
N11 C110 C112 111.61(15) . . ?
C111 C110 C112 112.60(16) . . ?
N22 C203 N21 111.76(16) . . ?
N22 C203 Si2 119.28(13) . . ?
N21 C203 Si2 128.96(13) . . ?
N22 C204 C205 129.14(18) . . ?
N22 C204 C209 110.33(16) . . ?
C205 C204 C209 120.53(18) . . ?
C206 C205 C204 118.25(19) . . ?
C205 C206 C207 120.87(19) . . ?
C208 C207 C206 121.82(19) . . ?
C207 C208 C209 117.03(19) . . ?
N21 C209 C208 133.38(18) . . ?
N21 C209 C204 105.14(16) . . ?
C208 C209 C204 121.48(18) . . ?
N21 C210 C212 110.76(17) . . ?
N21 C210 C211 112.04(17) . . ?
C212 C210 C211 113.04(18) . . ?
N32 C303 N31 111.68(16) . . ?
N32 C303 Si3 121.51(14) . . ?
N31 C303 Si3 126.73(14) . . ?
N32 C304 C305 129.07(19) . . ?
N32 C304 C309 110.37(16) . . ?
C305 C304 C309 120.53(18) . . ?
C306 C305 C304 117.5(2) . . ?
C305 C306 C307 121.57(19) . . ?
C308 C307 C306 121.66(19) . . ?
C307 C308 C309 117.1(2) . . ?
N31 C309 C308 133.05(19) . . ?
N31 C309 C304 105.26(16) . . ?
C308 C309 C304 121.66(18) . . ?
N31 C310 C311 111.18(16) . . ?
N31 C310 C312 111.36(17) . . ?
C311 C310 C312 112.27(18) . . ?
C402 C401 C406 119.8(3) . . ?
C401 C402 C403 120.4(3) . . ?
C402 C403 C404 120.0(3) . . ?
C405 C404 C403 120.3(3) . . ?
C404 C405 C406 119.4(3) . . ?
C405 C406 C401 120.1(3) . . ?
C503 C501 C502 119.8(3) 2_657 . ?
C503 C502 C501 120.1(3) . . ?
C502 C503 C501 120.1(3) . 2_657 ?

_refine_diff_density_max         0.601
_refine_diff_density_min         -0.338
_refine_diff_density_rms         0.069

_shelx_res_file                  
; 
  
    tismhs10a.res created by SHELXL-2014/7 
  
  
TITL tismhs10a in P-1 
CELL 0.71073  10.16050  15.46310  15.85020  65.3205  86.4167  79.4613 
ZERR    2.00   0.00100   0.00160   0.00160   0.0014   0.0016   0.0015 
LATT  1 
SFAC C H N SI 
UNIT 92 122 12 6 
SIZE 0.54 0.54 0.05 
TEMP -143.140 
  
L.S. 20 
BOND 
FMAP 2 
PLAN 20 
  
BIND c1 H1 
  
ACTA 
WPDB -1 
  
REM 12_101 MR3_76 
  
REM EXTI    0.000000 
WGHT    0.029900    3.469800 
FVAR       0.18349 
SI1   4    0.141020    0.224487    0.469470    11.00000    0.01529    0.01304 = 
         0.01334   -0.00479    0.00016   -0.00055 
SI2   4    0.137663    0.449586    0.351585    11.00000    0.02014    0.01365 = 
         0.01436   -0.00679   -0.00082   -0.00296 
SI3   4   -0.052946    0.344659    0.294558    11.00000    0.01677    0.01384 = 
         0.01616   -0.00643   -0.00214   -0.00166 
N11   3    0.435944    0.180205    0.459415    11.00000    0.01477    0.01577 = 
         0.01495   -0.00657   -0.00095   -0.00202 
N12   3    0.352582    0.180829    0.594303    11.00000    0.02106    0.01952 = 
         0.01582   -0.00816   -0.00173    0.00071 
N21   3    0.183106    0.616837    0.177719    11.00000    0.01973    0.01311 = 
         0.01900   -0.00689   -0.00011   -0.00220 
N22   3    0.244654    0.469215    0.178686    11.00000    0.02001    0.01555 = 
         0.01772   -0.00695    0.00110   -0.00298 
N31   3    0.031843    0.225355    0.190028    11.00000    0.01998    0.01740 = 
         0.01757   -0.00783   -0.00104   -0.00373 
N32   3   -0.129727    0.177280    0.294664    11.00000    0.01940    0.01716 = 
         0.02034   -0.00866   -0.00242   -0.00190 
C1    1    0.109613    0.331915    0.353887    11.00000    0.01607    0.01283 = 
         0.01347   -0.00535    0.00004   -0.00194 
H1    2    0.176443    0.321154    0.310339    11.00000    0.02406 
C101  1    0.105309    0.112711    0.464022    11.00000    0.02187    0.01451 = 
         0.02291   -0.00640   -0.00036   -0.00383 
AFIX 137 
H10A  2    0.157930    0.101241    0.414582    11.00000   -1.50000 
H10B  2    0.009753    0.120699    0.450997    11.00000   -1.50000 
H10C  2    0.129495    0.057509    0.523626    11.00000   -1.50000 
AFIX   0 
C102  1    0.045147    0.246197    0.565356    11.00000    0.02366    0.02192 = 
         0.01741   -0.00750    0.00302   -0.00006 
AFIX 137 
H10E  2    0.078717    0.296226    0.576270    11.00000   -1.50000 
H10F  2    0.056457    0.186211    0.622139    11.00000   -1.50000 
H10G  2   -0.050006    0.267537    0.547938    11.00000   -1.50000 
AFIX   0 
C103  1    0.322462    0.195845    0.508205    11.00000    0.01883    0.01351 = 
         0.01516   -0.00624    0.00022   -0.00125 
C104  1    0.490891    0.153465    0.602613    11.00000    0.01982    0.01607 = 
         0.01755   -0.00755   -0.00173   -0.00151 
C105  1    0.574325    0.124512    0.680171    11.00000    0.02889    0.02344 = 
         0.01909   -0.01037   -0.00608    0.00026 
AFIX  43 
H10J  2    0.539309    0.125667    0.736757    11.00000   -1.20000 
AFIX   0 
C106  1    0.709453    0.094158    0.671732    11.00000    0.02518    0.02200 = 
         0.02589   -0.01003   -0.01010    0.00030 
AFIX  43 
H10I  2    0.767552    0.072675    0.723903    11.00000   -1.20000 
AFIX   0 
C107  1    0.762130    0.094478    0.588025    11.00000    0.01764    0.02016 = 
         0.02770   -0.00980   -0.00293   -0.00355 
AFIX  43 
H10H  2    0.855490    0.073684    0.584653    11.00000   -1.20000 
AFIX   0 
C108  1    0.682044    0.124297    0.509591    11.00000    0.01754    0.01779 = 
         0.02138   -0.00799   -0.00028   -0.00405 
AFIX  43 
H10D  2    0.718202    0.125162    0.452559    11.00000   -1.20000 
AFIX   0 
C109  1    0.544902    0.153043    0.519272    11.00000    0.01616    0.01198 = 
         0.01704   -0.00461   -0.00310   -0.00233 
C110  1    0.436536    0.183630    0.365325    11.00000    0.01698    0.01795 = 
         0.01319   -0.00668    0.00055   -0.00327 
AFIX  13 
H11A  2    0.341312    0.201928    0.343044    11.00000   -1.20000 
AFIX   0 
C111  1    0.489552    0.084442    0.366704    11.00000    0.02430    0.02137 = 
         0.02439   -0.01235    0.00082   -0.00173 
AFIX 137 
H11B  2    0.492568    0.089015    0.303077    11.00000   -1.50000 
H11C  2    0.430368    0.039287    0.403676    11.00000   -1.50000 
H11D  2    0.579874    0.061127    0.394249    11.00000   -1.50000 
AFIX   0 
C112  1    0.511667    0.261466    0.297873    11.00000    0.02400    0.02370 = 
         0.01688   -0.00494    0.00301   -0.00742 
AFIX 137 
H11E  2    0.499305    0.268158    0.234476    11.00000   -1.50000 
H11F  2    0.607242    0.243001    0.314296    11.00000   -1.50000 
H11G  2    0.476650    0.323170    0.301577    11.00000   -1.50000 
AFIX   0 
C201  1    0.276733    0.437574    0.429933    11.00000    0.03137    0.02492 = 
         0.02190   -0.01007   -0.00580   -0.00742 
AFIX 137 
H20A  2    0.358075    0.399997    0.417397    11.00000   -1.50000 
H20B  2    0.251462    0.404509    0.494797    11.00000   -1.50000 
H20C  2    0.293470    0.501927    0.418623    11.00000   -1.50000 
AFIX   0 
C202  1   -0.018517    0.515235    0.381884    11.00000    0.02724    0.01966 = 
         0.02280   -0.01231    0.00420   -0.00266 
AFIX 137 
H20F  2   -0.082162    0.542706    0.329487    11.00000   -1.50000 
H20G  2    0.003487    0.567299    0.395429    11.00000   -1.50000 
H20H  2   -0.058665    0.470081    0.436603    11.00000   -1.50000 
AFIX   0 
C203  1    0.191543    0.518127    0.228087    11.00000    0.01725    0.01256 = 
         0.01624   -0.00594   -0.00112   -0.00258 
C204  1    0.270577    0.538588    0.092485    11.00000    0.01563    0.01840 = 
         0.01893   -0.00732   -0.00074   -0.00365 
C205  1    0.326513    0.526362    0.014608    11.00000    0.02241    0.02502 = 
         0.02111   -0.01094    0.00165   -0.00540 
AFIX  43 
H20E  2    0.353173    0.463661    0.015846    11.00000   -1.20000 
AFIX   0 
C206  1    0.342073    0.607936   -0.064363    11.00000    0.02391    0.03450 = 
         0.01822   -0.00881    0.00193   -0.00765 
AFIX  43 
H20J  2    0.380233    0.601172   -0.118008    11.00000   -1.20000 
AFIX   0 
C207  1    0.302227    0.700603   -0.066302    11.00000    0.02340    0.02666 = 
         0.01808    0.00099   -0.00123   -0.00362 
AFIX  43 
H20D  2    0.313653    0.755391   -0.121594    11.00000   -1.20000 
AFIX   0 
C208  1    0.246615    0.714391    0.010303    11.00000    0.02192    0.01735 = 
         0.02413   -0.00183   -0.00127   -0.00157 
AFIX  43 
H20I  2    0.219478    0.777275    0.008538    11.00000   -1.20000 
AFIX   0 
C209  1    0.232279    0.631508    0.090307    11.00000    0.01646    0.01709 = 
         0.01863   -0.00542   -0.00123   -0.00211 
C210  1    0.131909    0.691214    0.212222    11.00000    0.02678    0.01515 = 
         0.02561   -0.01079    0.00222   -0.00372 
AFIX  13 
H21A  2    0.111738    0.656486    0.279414    11.00000   -1.20000 
AFIX   0 
C211  1    0.236464    0.752508    0.207043    11.00000    0.03572    0.02500 = 
         0.04644   -0.02099   -0.00007   -0.00968 
AFIX 137 
H21E  2    0.203222    0.794797    0.238487    11.00000   -1.50000 
H21F  2    0.253699    0.791937    0.141853    11.00000   -1.50000 
H21G  2    0.319655    0.710176    0.237462    11.00000   -1.50000 
AFIX   0 
C212  1    0.000303    0.751271    0.163631    11.00000    0.02792    0.02474 = 
         0.04503   -0.01754   -0.00080    0.00395 
AFIX 137 
H21B  2   -0.038698    0.793799    0.193742    11.00000   -1.50000 
H21C  2   -0.061932    0.708230    0.167647    11.00000   -1.50000 
H21D  2    0.016879    0.790418    0.098248    11.00000   -1.50000 
AFIX   0 
C301  1   -0.090499    0.459148    0.187336    11.00000    0.02409    0.01853 = 
         0.02017   -0.00535   -0.00702   -0.00122 
AFIX 137 
H30A  2   -0.011467    0.467392    0.147872    11.00000   -1.50000 
H30B  2   -0.114099    0.513937    0.204558    11.00000   -1.50000 
H30C  2   -0.165634    0.456180    0.153326    11.00000   -1.50000 
AFIX   0 
C302  1   -0.197312    0.337589    0.373857    11.00000    0.01964    0.02111 = 
         0.02681   -0.01271    0.00207   -0.00428 
AFIX 137 
H30D  2   -0.185585    0.273544    0.425753    11.00000   -1.50000 
H30E  2   -0.280288    0.348366    0.339794    11.00000   -1.50000 
H30F  2   -0.202158    0.387130    0.397820    11.00000   -1.50000 
AFIX   0 
C303  1   -0.047696    0.241647    0.258084    11.00000    0.01803    0.01758 = 
         0.01682   -0.00757   -0.00306   -0.00180 
C304  1   -0.103099    0.117317    0.248384    11.00000    0.01989    0.01661 = 
         0.01813   -0.00657   -0.00486    0.00052 
C305  1   -0.163348    0.038731    0.258509    11.00000    0.02349    0.01847 = 
         0.02580   -0.00836   -0.00401   -0.00239 
AFIX  43 
H30H  2   -0.230322    0.017901    0.303467    11.00000   -1.20000 
AFIX   0 
C306  1   -0.121453   -0.007215    0.200508    11.00000    0.03325    0.01799 = 
         0.03355   -0.01263   -0.00644   -0.00430 
AFIX  43 
H30J  2   -0.160480   -0.060618    0.205965    11.00000   -1.20000 
AFIX   0 
C307  1   -0.022858    0.023182    0.133953    11.00000    0.03253    0.02172 = 
         0.02888   -0.01598   -0.00564    0.00150 
AFIX  43 
H30I  2    0.002719   -0.009752    0.094987    11.00000   -1.20000 
AFIX   0 
C308  1    0.038295    0.100094    0.123538    11.00000    0.02564    0.02280 = 
         0.02173   -0.01149   -0.00362    0.00064 
AFIX  43 
H30G  2    0.105482    0.120301    0.078592    11.00000   -1.20000 
AFIX   0 
C309  1   -0.003270    0.146649    0.182115    11.00000    0.02051    0.01560 = 
         0.01910   -0.00728   -0.00549   -0.00050 
C310  1    0.130334    0.284506    0.134497    11.00000    0.02146    0.02324 = 
         0.01774   -0.00806   -0.00049   -0.00712 
AFIX  13 
H31A  2    0.138103    0.331676    0.161181    11.00000   -1.20000 
AFIX   0 
C311  1    0.082339    0.342915    0.033972    11.00000    0.03287    0.03064 = 
         0.01847   -0.00616   -0.00185   -0.01053 
AFIX 137 
H31E  2    0.146616    0.384964   -0.000299    11.00000   -1.50000 
H31F  2   -0.005409    0.382484    0.032403    11.00000   -1.50000 
H31G  2    0.074974    0.298824    0.005224    11.00000   -1.50000 
AFIX   0 
C312  1    0.268830    0.222935    0.142006    11.00000    0.02052    0.03801 = 
         0.02732   -0.01623   -0.00054   -0.00407 
AFIX 137 
H31B  2    0.336094    0.265114    0.118080    11.00000   -1.50000 
H31C  2    0.269644    0.184935    0.105550    11.00000   -1.50000 
H31D  2    0.289535    0.179287    0.207200    11.00000   -1.50000 
AFIX   0 
C401  1    0.549972    0.564563    0.228030    11.00000    0.03041    0.03800 = 
         0.10751   -0.04163    0.00912   -0.00337 
AFIX  43 
H40B  2    0.520944    0.505389    0.240693    11.00000   -1.20000 
AFIX   0 
C402  1    0.557883    0.629229    0.139671    11.00000    0.02835    0.08855 = 
         0.06032   -0.05382   -0.00773    0.01351 
AFIX  43 
H40A  2    0.533805    0.615688    0.090053    11.00000   -1.20000 
AFIX   0 
C403  1    0.600078    0.713661    0.121110    11.00000    0.04023    0.06651 = 
         0.04912   -0.00241    0.01914    0.01153 
AFIX  43 
H40C  2    0.606417    0.758693    0.058622    11.00000   -1.20000 
AFIX   0 
C404  1    0.633499    0.733908    0.192459    11.00000    0.02700    0.04066 = 
         0.12744   -0.04221    0.01521   -0.00686 
AFIX  43 
H40F  2    0.662107    0.793330    0.179326    11.00000   -1.20000 
AFIX   0 
C405  1    0.625944    0.669516    0.281791    11.00000    0.03285    0.08537 = 
         0.07733   -0.06325   -0.02187    0.01972 
AFIX  43 
H40D  2    0.649557    0.683444    0.331271    11.00000   -1.20000 
AFIX   0 
C406  1    0.584097    0.584464    0.300022    11.00000    0.04810    0.05187 = 
         0.04151   -0.00353    0.00078    0.02230 
AFIX  43 
H40E  2    0.578514    0.538979    0.362409    11.00000   -1.20000 
AFIX   0 
C501  1    0.376081   -0.020191    0.991427    11.00000    0.04569    0.04494 = 
         0.04585    0.00529   -0.00853   -0.01183 
AFIX  43 
H50C  2    0.290751   -0.034080    0.985404    11.00000   -1.20000 
AFIX   0 
C502  1    0.473469   -0.019828    0.926445    11.00000    0.07584    0.04059 = 
         0.03435   -0.01081   -0.00585   -0.00715 
AFIX  43 
H50B  2    0.455100   -0.033553    0.875704    11.00000   -1.20000 
AFIX   0 
C503  1    0.596909    0.000371    0.935132    11.00000    0.04846    0.04605 = 
         0.03544    0.00031    0.01000    0.00816 
AFIX  43 
H50A  2    0.663672    0.000642    0.890343    11.00000   -1.20000 
  
AFIX   0 
HKLF 4 
  
REM  tismhs10a in P-1 
REM R1 =  0.0550 for   10986 Fo > 4sig(Fo)  and  0.0689 for all   13593 data 
REM    512 parameters refined using      0 restraints 
  
END 
  
WGHT      0.0299      3.4657 
  
REM Highest difference peak  0.601,  deepest hole -0.338,  1-sigma level  0.069 
Q1    1   0.0982  0.2236  0.5301  11.00000  0.05    0.60 
Q2    1  -0.2397  0.2890  0.3984  11.00000  0.05    0.54 
Q3    1  -0.0414  0.2901  0.2673  11.00000  0.05    0.53 
Q4    1  -0.1241  0.3419  0.3415  11.00000  0.05    0.47 
Q5    1  -0.1604  0.0335  0.2090  11.00000  0.05    0.46 
Q6    1   0.5201  0.1560  0.5600  11.00000  0.05    0.45 
Q7    1   0.2975  0.5376  0.0491  11.00000  0.05    0.45 
Q8    1   0.2397  0.2148  0.4845  11.00000  0.05    0.45 
Q9    1   0.2647  0.5856  0.0857  11.00000  0.05    0.45 
Q10   1   0.0640  0.4843  0.3677  11.00000  0.05    0.42 
Q11   1   0.5597  0.4146  0.2231  11.00000  0.05    0.42 
Q12   1   0.0258  0.1276  0.1483  11.00000  0.05    0.40 
Q13   1   0.3428  0.2820  0.3639  11.00000  0.05    0.40 
Q14   1   0.1560  0.4831  0.2845  11.00000  0.05    0.39 
Q15   1   0.4772  0.1342  0.3742  11.00000  0.05    0.39 
Q16   1   0.1191  0.2895  0.4127  11.00000  0.05    0.39 
Q17   1  -0.0181  0.2481  0.2133  11.00000  0.05    0.38 
Q18   1   0.6047  0.1229  0.5232  11.00000  0.05    0.38 
Q19   1  -0.1068  0.1387  0.2775  11.00000  0.05    0.38 
Q20   1   0.6368  0.6140  0.2875  11.00000  0.05    0.36 
;
_shelx_res_checksum              83611
####################################################################### 
# 
# This file contains crystal structure data downloaded from the 
# Cambridge Structural Database (CSD) hosted by the Cambridge 
# Crystallographic Data Centre (CCDC).
# 
# Full information about CCDC data access policies and citation 
# guidelines are available at http://www.ccdc.cam.ac.uk/access/V1 
# 
# Audit and citation data items may have been added by the CCDC. 
# Please retain this information to preserve the provenance of 
# this file and to allow appropriate attribution of the data. 
# 
#######################################################################

data_znmemr
_database_code_depnum_ccdc_archive 'CCDC 1529731'
_audit_update_record             
;
2017-01-25 deposited with the CCDC.
2017-03-29 downloaded from the CCDC.
;

_audit_creation_method           SHELXL-2014/7
_shelx_SHELXL_version_number     2014/7
_chemical_name_systematic        ?
_chemical_name_common            ?
_chemical_melting_point          ?
_chemical_formula_moiety         ?
_chemical_formula_sum            'C41 H57 N6 Si3 Zn'
_chemical_formula_weight         783.56

loop_
_atom_type_symbol
_atom_type_description
_atom_type_scat_dispersion_real
_atom_type_scat_dispersion_imag
_atom_type_scat_source
C C 0.0033 0.0016 'International Tables Vol C Tables 4.2.6.8 and 6.1.1.4'
H H 0.0000 0.0000 'International Tables Vol C Tables 4.2.6.8 and 6.1.1.4'
N N 0.0061 0.0033 'International Tables Vol C Tables 4.2.6.8 and 6.1.1.4'
Si Si 0.0817 0.0704 'International Tables Vol C Tables 4.2.6.8 and 6.1.1.4'
Zn Zn 0.2839 1.4301 'International Tables Vol C Tables 4.2.6.8 and 6.1.1.4'

_space_group_crystal_system      triclinic
_space_group_IT_number           2
_space_group_name_H-M_alt        'P -1'
_space_group_name_Hall           '-P 1'

_shelx_space_group_comment       
; 
The symmetry employed for this shelxl refinement is uniquely defined 
by the following loop, which should always be used as a source of 
symmetry information in preference to the above space-group names. 
They are only intended as comments. 
;

loop_
_space_group_symop_operation_xyz
'x, y, z'
'-x, -y, -z'

_cell_length_a                   11.1387(6)
_cell_length_b                   12.2980(7)
_cell_length_c                   17.7675(10)
_cell_angle_alpha                79.0698(9)
_cell_angle_beta                 75.1020(9)
_cell_angle_gamma                65.8782(9)
_cell_volume                     2136.8(2)
_cell_formula_units_Z            2
_cell_measurement_temperature    130(2)
_cell_measurement_reflns_used    9975
_cell_measurement_theta_min      2.27
_cell_measurement_theta_max      30.30

_exptl_crystal_description       plate
_exptl_crystal_colour            colorless
_exptl_crystal_density_meas      ?
_exptl_crystal_density_method    ?
_exptl_crystal_density_diffrn    1.218
_exptl_crystal_F_000             834
_exptl_transmission_factor_min   ?
_exptl_transmission_factor_max   ?
_exptl_crystal_size_max          0.240
_exptl_crystal_size_mid          0.160
_exptl_crystal_size_min          0.040
_exptl_absorpt_coefficient_mu    0.694
_shelx_estimated_absorpt_T_min   0.851
_shelx_estimated_absorpt_T_max   0.973
_exptl_absorpt_correction_type   empirical
_exptl_absorpt_correction_T_min  0.6274
_exptl_absorpt_correction_T_max  0.7461
_exptl_absorpt_process_details   sadabs
_exptl_absorpt_special_details   ?
_diffrn_ambient_temperature      130(2)
_diffrn_radiation_wavelength     0.71073
_diffrn_radiation_type           MoK\a
_diffrn_source                   ?
_diffrn_measurement_device_type  'Bruker APEX-II CCD'
_diffrn_measurement_method       '\f and \w scans'
_diffrn_detector_area_resol_mean ?
_diffrn_reflns_number            13016
_diffrn_reflns_av_unetI/netI     0.0974
_diffrn_reflns_av_R_equivalents  ?
_diffrn_reflns_limit_h_min       -15
_diffrn_reflns_limit_h_max       15
_diffrn_reflns_limit_k_min       -17
_diffrn_reflns_limit_k_max       17
_diffrn_reflns_limit_l_min       0
_diffrn_reflns_limit_l_max       25
_diffrn_reflns_theta_min         1.191
_diffrn_reflns_theta_max         30.539
_diffrn_reflns_theta_full        25.242
_diffrn_measured_fraction_theta_max 0.994
_diffrn_measured_fraction_theta_full 1.000
_diffrn_reflns_Laue_measured_fraction_max 0.994
_diffrn_reflns_Laue_measured_fraction_full 1.000
_diffrn_reflns_point_group_measured_fraction_max 0.994
_diffrn_reflns_point_group_measured_fraction_full 1.000
_reflns_number_total             13016
_reflns_number_gt                8046
_reflns_threshold_expression     'I > 2\s(I)'
_reflns_Friedel_coverage         0.000
_reflns_Friedel_fraction_max     .
_reflns_Friedel_fraction_full    .

_reflns_special_details          
; 
 _reflns_Friedel_fraction is defined as the number of unique 
 Friedel pairs measured divided by the number that would be 
 possible theoretically, ignoring centric projections and 
 systematic absences. 
;

_computing_data_collection       'Bruker APEX2'
_computing_cell_refinement       'Bruker SAINT'
_computing_data_reduction        'Bruker SAINT'
_computing_structure_solution    'SHELXS-97 (Sheldrick 2008)'
_computing_structure_refinement  'SHELXL-2014/7 (Sheldrick, 2014)'
_computing_molecular_graphics    'Bruker SHELXTL'
_computing_publication_material  'Bruker SHELXTL'
_refine_special_details          
; 
 Refined as a 2-component twin. 
;
_refine_ls_structure_factor_coef Fsqd
_refine_ls_matrix_type           full
_refine_ls_weighting_scheme      calc
_refine_ls_weighting_details     
'w=1/[\s^2^(Fo^2^)+(0.0634P)^2^+0.1537P] where P=(Fo^2^+2Fc^2^)/3'
_atom_sites_solution_primary     ?
_atom_sites_solution_secondary   ?
_atom_sites_solution_hydrogens   geom
_refine_ls_hydrogen_treatment    constr
_refine_ls_extinction_method     none
_refine_ls_extinction_coef       .
_refine_ls_number_reflns         13016
_refine_ls_number_parameters     474
_refine_ls_number_restraints     5
_refine_ls_R_factor_all          0.1170
_refine_ls_R_factor_gt           0.0602
_refine_ls_wR_factor_ref         0.1496
_refine_ls_wR_factor_gt          0.1248
_refine_ls_goodness_of_fit_ref   1.038
_refine_ls_restrained_S_all      1.038
_refine_ls_shift/su_max          0.014
_refine_ls_shift/su_mean         0.000

loop_
_atom_site_label
_atom_site_type_symbol
_atom_site_fract_x
_atom_site_fract_y
_atom_site_fract_z
_atom_site_U_iso_or_equiv
_atom_site_adp_type
_atom_site_occupancy
_atom_site_site_symmetry_order
_atom_site_calc_flag
_atom_site_refinement_flags_posn
_atom_site_refinement_flags_adp
_atom_site_refinement_flags_occupancy
_atom_site_disorder_assembly
_atom_site_disorder_group
Zn Zn 0.33762(3) 0.36639(3) 0.84792(2) 0.01854(9) Uani 1 1 d . . . . .
Si1 Si 0.44605(8) 0.37504(7) 0.66723(4) 0.01824(17) Uani 1 1 d . . . . .
Si2 Si 0.64233(8) 0.23993(7) 0.78033(5) 0.01975(17) Uani 1 1 d . . . . .
Si3 Si 0.43838(8) 0.13655(7) 0.75678(5) 0.02088(17) Uani 1 1 d . . . . .
N11 N 0.2199(2) 0.4993(2) 0.77535(13) 0.0201(5) Uani 1 1 d . . . . .
N12 N 0.1838(2) 0.5805(2) 0.65601(13) 0.0207(5) Uani 1 1 d . . . . .
N21 N 0.4695(2) 0.4427(2) 0.85649(13) 0.0184(5) Uani 1 1 d . . . . .
N22 N 0.6768(2) 0.4339(2) 0.84365(14) 0.0200(5) Uani 1 1 d . . . . .
N31 N 0.6651(3) 0.0570(2) 0.63394(15) 0.0250(5) Uani 1 1 d . . . . .
N32 N 0.5483(2) -0.0612(2) 0.65297(14) 0.0235(5) Uani 1 1 d . . . . .
C1 C 0.4826(3) 0.2660(2) 0.75344(16) 0.0187(6) Uani 1 1 d . . . . .
C2 C 0.2300(3) 0.3206(3) 0.94727(17) 0.0285(7) Uani 1 1 d . . . . .
H2A H 0.1808 0.3901 0.9776 0.043 Uiso 1 1 calc R U . . .
H2B H 0.2901 0.2559 0.9777 0.043 Uiso 1 1 calc R U . . .
H2C H 0.1662 0.2934 0.9354 0.043 Uiso 1 1 calc R U . . .
C101 C 0.5469(3) 0.4729(3) 0.63702(18) 0.0278(7) Uani 1 1 d . . . . .
H10A H 0.6371 0.4271 0.6091 0.042 Uiso 1 1 calc R U . . .
H10B H 0.5536 0.5001 0.6836 0.042 Uiso 1 1 calc R U . . .
H10C H 0.5025 0.5424 0.6026 0.042 Uiso 1 1 calc R U . . .
C102 C 0.4520(3) 0.3148(3) 0.57600(17) 0.0278(7) Uani 1 1 d . . . . .
H10D H 0.5350 0.2442 0.5653 0.042 Uiso 1 1 calc R U . . .
H10E H 0.4497 0.3763 0.5318 0.042 Uiso 1 1 calc R U . . .
H10F H 0.3745 0.2924 0.5834 0.042 Uiso 1 1 calc R U . . .
C103 C 0.2691(3) 0.4915(2) 0.69865(16) 0.0194(6) Uani 1 1 d . . . . .
C104 C 0.0978(3) 0.5966(3) 0.78293(17) 0.0201(6) Uani 1 1 d . . . . .
C105 C 0.0063(3) 0.6432(3) 0.84996(17) 0.0243(6) Uani 1 1 d . . . . .
H10G H 0.0227 0.6088 0.9007 0.029 Uiso 1 1 calc R U . . .
C106 C -0.1094(3) 0.7418(3) 0.83990(19) 0.0291(7) Uani 1 1 d . . . . .
H10H H -0.1728 0.7764 0.8845 0.035 Uiso 1 1 calc R U . . .
C107 C -0.1346(3) 0.7914(3) 0.76463(19) 0.0300(7) Uani 1 1 d . . . . .
H10I H -0.2155 0.8582 0.7597 0.036 Uiso 1 1 calc R U . . .
C108 C -0.0451(3) 0.7459(3) 0.69773(18) 0.0258(7) Uani 1 1 d . . . . .
H10J H -0.0629 0.7793 0.6471 0.031 Uiso 1 1 calc R U . . .
C109 C 0.0735(3) 0.6479(3) 0.70821(16) 0.0209(6) Uani 1 1 d . . . . .
C110 C 0.2063(3) 0.6008(3) 0.56993(16) 0.0235(6) Uani 1 1 d . . . . .
H11A H 0.2996 0.5450 0.5495 0.028 Uiso 1 1 calc R U . . .
C111 C 0.2002(3) 0.7269(3) 0.54181(18) 0.0283(7) Uani 1 1 d . . . . .
H11B H 0.2637 0.7424 0.5635 0.042 Uiso 1 1 calc R U . . .
H11C H 0.1091 0.7843 0.5593 0.042 Uiso 1 1 calc R U . . .
H11D H 0.2240 0.7356 0.4845 0.042 Uiso 1 1 calc R U . . .
C112 C 0.1115(4) 0.5675(3) 0.5392(2) 0.0339(8) Uani 1 1 d . . . . .
H11E H 0.1254 0.4833 0.5561 0.051 Uiso 1 1 calc R U . . .
H11F H 0.1296 0.5795 0.4819 0.051 Uiso 1 1 calc R U . . .
H11G H 0.0184 0.6182 0.5598 0.051 Uiso 1 1 calc R U . . .
C201 C 0.6955(3) 0.1162(3) 0.85947(19) 0.0313(7) Uani 1 1 d . . . . .
H20A H 0.7234 0.0388 0.8394 0.047 Uiso 1 1 calc R U . . .
H20B H 0.6201 0.1254 0.9040 0.047 Uiso 1 1 calc R U . . .
H20C H 0.7708 0.1199 0.8763 0.047 Uiso 1 1 calc R U . . .
C202 C 0.7953(3) 0.2149(3) 0.69967(19) 0.0323(8) Uani 1 1 d . . . . .
H20D H 0.7929 0.1682 0.6615 0.049 Uiso 1 1 calc R U . . .
H20E H 0.8762 0.1711 0.7217 0.049 Uiso 1 1 calc R U . . .
H20F H 0.7966 0.2923 0.6737 0.049 Uiso 1 1 calc R U . . .
C203 C 0.5993(3) 0.3818(2) 0.82861(16) 0.0190(6) Uani 1 1 d . . . . .
C204 C 0.4623(3) 0.5377(3) 0.89080(15) 0.0190(6) Uani 1 1 d . . . . .
C205 C 0.3500(3) 0.6293(3) 0.92685(17) 0.0240(6) Uani 1 1 d . . . . .
H20G H 0.2618 0.6319 0.9320 0.029 Uiso 1 1 calc R U . . .
C206 C 0.3718(3) 0.7157(3) 0.95458(18) 0.0268(7) Uani 1 1 d . . . . .
H20H H 0.2973 0.7794 0.9790 0.032 Uiso 1 1 calc R U . . .
C207 C 0.5020(3) 0.7107(3) 0.94733(18) 0.0269(7) Uani 1 1 d . . . . .
H20I H 0.5137 0.7709 0.9678 0.032 Uiso 1 1 calc R U . . .
C208 C 0.6141(3) 0.6215(3) 0.91146(17) 0.0249(6) Uani 1 1 d . . . . .
H20J H 0.7019 0.6196 0.9062 0.030 Uiso 1 1 calc R U . . .
C209 C 0.5919(3) 0.5342(2) 0.88329(16) 0.0193(6) Uani 1 1 d . . . . .
C210 C 0.8247(3) 0.3937(3) 0.81679(18) 0.0252(6) Uani 1 1 d . . . . .
H21A H 0.8563 0.3150 0.7952 0.030 Uiso 1 1 calc R U . . .
C211 C 0.8603(3) 0.4801(3) 0.7504(2) 0.0345(8) Uani 1 1 d . . . . .
H21B H 0.8130 0.4900 0.7085 0.052 Uiso 1 1 calc R U . . .
H21C H 0.9573 0.4483 0.7300 0.052 Uiso 1 1 calc R U . . .
H21D H 0.8333 0.5578 0.7699 0.052 Uiso 1 1 calc R U . . .
C212 C 0.8953(3) 0.3725(3) 0.8845(2) 0.0325(8) Uani 1 1 d . . . . .
H21E H 0.8718 0.3138 0.9247 0.049 Uiso 1 1 calc R U . . .
H21F H 0.8667 0.4480 0.9072 0.049 Uiso 1 1 calc R U . . .
H21G H 0.9927 0.3420 0.8652 0.049 Uiso 1 1 calc R U . . .
C301 C 0.4455(3) 0.0355(3) 0.85024(18) 0.0296(7) Uani 1 1 d . . . . .
H30A H 0.3946 0.0833 0.8946 0.044 Uiso 1 1 calc R U . . .
H30B H 0.5392 -0.0073 0.8558 0.044 Uiso 1 1 calc R U . . .
H30C H 0.4063 -0.0224 0.8492 0.044 Uiso 1 1 calc R U . . .
C302 C 0.2625(3) 0.1880(3) 0.7390(2) 0.0301(7) Uani 1 1 d . . . . .
H30D H 0.2032 0.2567 0.7687 0.045 Uiso 1 1 calc R U . . .
H30E H 0.2300 0.1226 0.7561 0.045 Uiso 1 1 calc R U . . .
H30F H 0.2631 0.2116 0.6831 0.045 Uiso 1 1 calc R U . . .
C303 C 0.5584(3) 0.0354(3) 0.67682(17) 0.0222(6) Uani 1 1 d . . . . .
C304 C 0.7251(3) -0.0267(3) 0.57993(18) 0.0255(6) Uani 1 1 d . . . . .
C305 C 0.8387(3) -0.0413(3) 0.52013(19) 0.0311(7) Uani 1 1 d . . . . .
H30G H 0.8870 0.0095 0.5126 0.037 Uiso 1 1 calc R U . . .
C306 C 0.8786(3) -0.1310(3) 0.47253(19) 0.0329(8) Uani 1 1 d . . . . .
H30H H 0.9551 -0.1420 0.4314 0.039 Uiso 1 1 calc R U . . .
C307 C 0.8081(3) -0.2066(3) 0.48374(19) 0.0345(8) Uani 1 1 d . . . . .
H30I H 0.8383 -0.2679 0.4500 0.041 Uiso 1 1 calc R U . . .
C308 C 0.6958(3) -0.1943(3) 0.54257(19) 0.0311(7) Uani 1 1 d . . . . .
H30J H 0.6486 -0.2460 0.5500 0.037 Uiso 1 1 calc R U . . .
C309 C 0.6546(3) -0.1020(3) 0.59076(17) 0.0248(6) Uani 1 1 d . . . . .
C310 C 0.4479(3) -0.1135(3) 0.68983(19) 0.0290(7) Uani 1 1 d . . . . .
H31B H 0.3858 -0.0641 0.7331 0.035 Uiso 1 1 calc R U . . .
C311 C 0.5125(4) -0.2398(3) 0.7264(2) 0.0432(9) Uani 1 1 d . . . . .
H31C H 0.5640 -0.2393 0.7635 0.065 Uiso 1 1 calc R U . . .
H31D H 0.5727 -0.2914 0.6854 0.065 Uiso 1 1 calc R U . . .
H31E H 0.4426 -0.2703 0.7541 0.065 Uiso 1 1 calc R U . . .
C312 C 0.3634(4) -0.1062(4) 0.6322(2) 0.0456(10) Uani 1 1 d . . . . .
H31F H 0.3223 -0.0228 0.6112 0.068 Uiso 1 1 calc R U . . .
H31G H 0.2928 -0.1362 0.6592 0.068 Uiso 1 1 calc R U . . .
H31H H 0.4209 -0.1549 0.5892 0.068 Uiso 1 1 calc R U . . .
C401 C 0.9985(9) 0.0694(6) 1.0531(6) 0.179(5) Uani 1 1 d D . . . .
H40A H 0.9915 0.1229 1.0877 0.215 Uiso 1 1 calc R U . . .
C402 C 1.0800(10) 0.0662(10) 0.9792(8) 0.238(9) Uani 1 1 d D . . . .
H40B H 1.1411 0.1059 0.9668 0.285 Uiso 1 1 calc R U . . .
C403 C 1.0727(7) 0.0053(10) 0.9233(3) 0.225(8) Uani 1 1 d D . . . .
H40C H 1.1154 0.0145 0.8702 0.270 Uiso 1 1 calc R U . . .

loop_
_atom_site_aniso_label
_atom_site_aniso_U_11
_atom_site_aniso_U_22
_atom_site_aniso_U_33
_atom_site_aniso_U_23
_atom_site_aniso_U_13
_atom_site_aniso_U_12
Zn 0.01572(17) 0.02399(18) 0.01435(16) -0.00268(12) 0.00053(12) -0.00772(14)
Si1 0.0162(4) 0.0208(4) 0.0145(4) -0.0031(3) 0.0007(3) -0.0055(3)
Si2 0.0164(4) 0.0224(4) 0.0183(4) -0.0058(3) -0.0016(3) -0.0047(3)
Si3 0.0203(4) 0.0219(4) 0.0204(4) -0.0033(3) -0.0018(3) -0.0087(3)
N11 0.0157(12) 0.0240(13) 0.0177(11) -0.0033(10) 0.0000(9) -0.0061(10)
N12 0.0186(12) 0.0219(12) 0.0163(11) -0.0017(9) 0.0000(9) -0.0047(10)
N21 0.0172(12) 0.0221(12) 0.0169(11) -0.0062(9) 0.0007(9) -0.0089(10)
N22 0.0168(12) 0.0228(13) 0.0203(12) -0.0040(10) -0.0023(9) -0.0076(10)
N31 0.0231(13) 0.0225(13) 0.0278(14) -0.0050(11) -0.0018(11) -0.0078(11)
N32 0.0231(13) 0.0234(13) 0.0230(13) -0.0036(10) -0.0029(10) -0.0083(11)
C1 0.0160(13) 0.0207(14) 0.0178(13) -0.0034(11) -0.0018(11) -0.0056(11)
C2 0.0272(16) 0.043(2) 0.0167(14) 0.0004(13) 0.0000(12) -0.0189(15)
C101 0.0263(16) 0.0287(17) 0.0252(16) 0.0032(13) -0.0010(13) -0.0124(14)
C102 0.0274(17) 0.0303(17) 0.0197(15) -0.0045(13) -0.0038(12) -0.0046(14)
C103 0.0176(14) 0.0189(14) 0.0193(14) -0.0020(11) -0.0023(11) -0.0053(11)
C104 0.0143(13) 0.0206(14) 0.0231(14) -0.0021(11) 0.0002(11) -0.0066(11)
C105 0.0233(15) 0.0290(16) 0.0181(14) -0.0032(12) 0.0011(12) -0.0102(13)
C106 0.0218(16) 0.0305(17) 0.0278(16) -0.0083(13) 0.0071(13) -0.0075(13)
C107 0.0213(16) 0.0285(17) 0.0318(17) -0.0038(14) 0.0011(13) -0.0045(13)
C108 0.0192(15) 0.0248(16) 0.0251(16) 0.0023(12) -0.0039(12) -0.0025(12)
C109 0.0178(14) 0.0233(15) 0.0186(14) -0.0027(11) 0.0015(11) -0.0076(12)
C110 0.0244(15) 0.0255(15) 0.0150(13) -0.0011(11) -0.0018(11) -0.0056(13)
C111 0.0276(17) 0.0302(17) 0.0225(15) 0.0034(13) -0.0014(13) -0.0112(14)
C112 0.0369(19) 0.0354(19) 0.0303(18) -0.0027(14) -0.0114(15) -0.0120(16)
C201 0.0315(18) 0.0254(16) 0.0360(18) -0.0026(14) -0.0144(15) -0.0053(14)
C202 0.0207(16) 0.046(2) 0.0300(17) -0.0174(15) 0.0030(13) -0.0117(15)
C203 0.0171(14) 0.0207(14) 0.0166(13) -0.0015(11) -0.0008(11) -0.0065(11)
C204 0.0182(14) 0.0229(14) 0.0149(13) -0.0017(11) -0.0006(11) -0.0085(12)
C205 0.0193(15) 0.0247(15) 0.0228(15) -0.0051(12) 0.0007(12) -0.0049(12)
C206 0.0254(16) 0.0241(16) 0.0265(16) -0.0084(13) -0.0023(13) -0.0040(13)
C207 0.0319(17) 0.0245(16) 0.0245(16) -0.0053(12) -0.0052(13) -0.0098(14)
C208 0.0263(16) 0.0285(16) 0.0235(15) -0.0033(12) -0.0060(12) -0.0131(13)
C209 0.0185(14) 0.0214(14) 0.0170(13) 0.0000(11) -0.0028(11) -0.0079(12)
C210 0.0155(14) 0.0296(17) 0.0283(16) -0.0085(13) -0.0002(12) -0.0063(13)
C211 0.0223(16) 0.047(2) 0.0337(18) -0.0038(16) 0.0019(14) -0.0169(16)
C212 0.0190(15) 0.041(2) 0.0360(19) -0.0100(15) -0.0074(14) -0.0058(14)
C301 0.0340(18) 0.0294(17) 0.0265(16) -0.0007(13) -0.0029(14) -0.0157(15)
C302 0.0238(16) 0.0290(17) 0.0359(18) -0.0043(14) -0.0038(14) -0.0093(14)
C303 0.0244(15) 0.0186(14) 0.0236(15) -0.0028(12) -0.0065(12) -0.0067(12)
C304 0.0216(15) 0.0237(15) 0.0255(16) -0.0007(12) -0.0068(12) -0.0025(12)
C305 0.0258(17) 0.0307(18) 0.0321(18) -0.0029(14) -0.0063(14) -0.0058(14)
C306 0.0236(16) 0.0352(19) 0.0285(17) -0.0062(14) -0.0019(13) -0.0006(14)
C307 0.0356(19) 0.0350(19) 0.0263(17) -0.0125(14) -0.0051(14) -0.0032(15)
C308 0.0323(18) 0.0311(18) 0.0308(17) -0.0086(14) -0.0078(14) -0.0098(15)
C309 0.0224(15) 0.0235(15) 0.0238(15) -0.0048(12) -0.0060(12) -0.0024(12)
C310 0.0297(17) 0.0300(17) 0.0300(17) -0.0056(13) -0.0018(14) -0.0152(14)
C311 0.055(3) 0.0313(19) 0.042(2) 0.0032(16) -0.0051(18) -0.0207(18)
C312 0.041(2) 0.059(3) 0.048(2) -0.0061(19) -0.0131(18) -0.027(2)
C401 0.087(7) 0.103(7) 0.347(17) 0.021(9) -0.140(9) 0.004(5)
C402 0.096(8) 0.120(9) 0.50(3) 0.120(12) -0.132(13) -0.065(7)
C403 0.066(6) 0.176(13) 0.374(18) 0.149(13) -0.095(9) -0.032(7)

_geom_special_details            
; 
 All esds (except the esd in the dihedral angle between two l.s. planes) 
 are estimated using the full covariance matrix.  The cell esds are taken 
 into account individually in the estimation of esds in distances, angles 
 and torsion angles; correlations between esds in cell parameters are only 
 used when they are defined by crystal symmetry.  An approximate (isotropic) 
 treatment of cell esds is used for estimating esds involving l.s. planes. 
;

loop_
_geom_bond_atom_site_label_1
_geom_bond_atom_site_label_2
_geom_bond_distance
_geom_bond_site_symmetry_2
_geom_bond_publ_flag
Zn C2 1.989(3) . ?
Zn N21 2.088(2) . ?
Zn N11 2.091(2) . ?
Zn C1 2.171(3) . ?
Si1 C1 1.846(3) . ?
Si1 C102 1.882(3) . ?
Si1 C101 1.884(3) . ?
Si1 C103 1.917(3) . ?
Si2 C1 1.847(3) . ?
Si2 C201 1.877(3) . ?
Si2 C202 1.880(3) . ?
Si2 C203 1.919(3) . ?
Si3 C1 1.836(3) . ?
Si3 C301 1.874(3) . ?
Si3 C302 1.888(3) . ?
Si3 C303 1.920(3) . ?
N11 C103 1.338(3) . ?
N11 C104 1.392(3) . ?
N12 C103 1.372(4) . ?
N12 C109 1.389(3) . ?
N12 C110 1.474(3) . ?
N21 C203 1.336(3) . ?
N21 C204 1.382(3) . ?
N22 C203 1.364(4) . ?
N22 C209 1.394(4) . ?
N22 C210 1.485(4) . ?
N31 C303 1.333(4) . ?
N31 C304 1.382(4) . ?
N32 C303 1.390(4) . ?
N32 C309 1.388(4) . ?
N32 C310 1.464(4) . ?
C2 H2A 0.9800 . ?
C2 H2B 0.9800 . ?
C2 H2C 0.9800 . ?
C101 H10A 0.9800 . ?
C101 H10B 0.9800 . ?
C101 H10C 0.9800 . ?
C102 H10D 0.9800 . ?
C102 H10E 0.9800 . ?
C102 H10F 0.9800 . ?
C104 C105 1.394(4) . ?
C104 C109 1.400(4) . ?
C105 C106 1.386(4) . ?
C105 H10G 0.9500 . ?
C106 C107 1.408(5) . ?
C106 H10H 0.9500 . ?
C107 C108 1.381(4) . ?
C107 H10I 0.9500 . ?
C108 C109 1.405(4) . ?
C108 H10J 0.9500 . ?
C110 C111 1.516(4) . ?
C110 C112 1.522(4) . ?
C110 H11A 1.0000 . ?
C111 H11B 0.9800 . ?
C111 H11C 0.9800 . ?
C111 H11D 0.9800 . ?
C112 H11E 0.9800 . ?
C112 H11F 0.9800 . ?
C112 H11G 0.9800 . ?
C201 H20A 0.9800 . ?
C201 H20B 0.9800 . ?
C201 H20C 0.9800 . ?
C202 H20D 0.9800 . ?
C202 H20E 0.9800 . ?
C202 H20F 0.9800 . ?
C204 C205 1.398(4) . ?
C204 C209 1.398(4) . ?
C205 C206 1.379(4) . ?
C205 H20G 0.9500 . ?
C206 C207 1.400(4) . ?
C206 H20H 0.9500 . ?
C207 C208 1.380(4) . ?
C207 H20I 0.9500 . ?
C208 C209 1.396(4) . ?
C208 H20J 0.9500 . ?
C210 C211 1.519(4) . ?
C210 C212 1.528(4) . ?
C210 H21A 1.0000 . ?
C211 H21B 0.9800 . ?
C211 H21C 0.9800 . ?
C211 H21D 0.9800 . ?
C212 H21E 0.9800 . ?
C212 H21F 0.9800 . ?
C212 H21G 0.9800 . ?
C301 H30A 0.9800 . ?
C301 H30B 0.9800 . ?
C301 H30C 0.9800 . ?
C302 H30D 0.9800 . ?
C302 H30E 0.9800 . ?
C302 H30F 0.9800 . ?
C304 C305 1.399(4) . ?
C304 C309 1.400(4) . ?
C305 C306 1.375(4) . ?
C305 H30G 0.9500 . ?
C306 C307 1.402(5) . ?
C306 H30H 0.9500 . ?
C307 C308 1.383(5) . ?
C307 H30I 0.9500 . ?
C308 C309 1.405(4) . ?
C308 H30J 0.9500 . ?
C310 C311 1.516(5) . ?
C310 C312 1.528(5) . ?
C310 H31B 1.0000 . ?
C311 H31C 0.9800 . ?
C311 H31D 0.9800 . ?
C311 H31E 0.9800 . ?
C312 H31F 0.9800 . ?
C312 H31G 0.9800 . ?
C312 H31H 0.9800 . ?
C401 C403 1.3882(10) 2_757 ?
C401 C402 1.3885(10) . ?
C401 H40A 0.9500 . ?
C402 C403 1.3885(10) . ?
C402 H40B 0.9500 . ?
C403 C401 1.3882(10) 2_757 ?
C403 H40C 0.9500 . ?

loop_
_geom_angle_atom_site_label_1
_geom_angle_atom_site_label_2
_geom_angle_atom_site_label_3
_geom_angle
_geom_angle_site_symmetry_1
_geom_angle_site_symmetry_3
_geom_angle_publ_flag
C2 Zn N21 117.23(11) . . ?
C2 Zn N11 113.17(12) . . ?
N21 Zn N11 100.99(9) . . ?
C2 Zn C1 133.17(12) . . ?
N21 Zn C1 90.87(10) . . ?
N11 Zn C1 95.29(10) . . ?
C1 Si1 C102 116.83(14) . . ?
C1 Si1 C101 115.97(14) . . ?
C102 Si1 C101 106.84(14) . . ?
C1 Si1 C103 106.30(12) . . ?
C102 Si1 C103 108.58(13) . . ?
C101 Si1 C103 100.96(13) . . ?
C1 Si2 C201 116.05(14) . . ?
C1 Si2 C202 117.66(14) . . ?
C201 Si2 C202 105.48(16) . . ?
C1 Si2 C203 102.54(12) . . ?
C201 Si2 C203 103.43(14) . . ?
C202 Si2 C203 110.78(14) . . ?
C1 Si3 C301 116.07(14) . . ?
C1 Si3 C302 110.21(14) . . ?
C301 Si3 C302 106.74(15) . . ?
C1 Si3 C303 110.46(13) . . ?
C301 Si3 C303 105.17(14) . . ?
C302 Si3 C303 107.77(14) . . ?
C103 N11 C104 106.8(2) . . ?
C103 N11 Zn 114.91(18) . . ?
C104 N11 Zn 138.24(19) . . ?
C103 N12 C109 107.9(2) . . ?
C103 N12 C110 125.7(2) . . ?
C109 N12 C110 126.4(2) . . ?
C203 N21 C204 106.9(2) . . ?
C203 N21 Zn 115.73(18) . . ?
C204 N21 Zn 137.02(19) . . ?
C203 N22 C209 108.0(2) . . ?
C203 N22 C210 124.9(2) . . ?
C209 N22 C210 127.0(2) . . ?
C303 N31 C304 105.8(2) . . ?
C303 N32 C309 107.2(2) . . ?
C303 N32 C310 125.9(2) . . ?
C309 N32 C310 126.8(3) . . ?
Si3 C1 Si1 113.77(15) . . ?
Si3 C1 Si2 118.40(15) . . ?
Si1 C1 Si2 114.13(15) . . ?
Si3 C1 Zn 104.51(13) . . ?
Si1 C1 Zn 101.80(13) . . ?
Si2 C1 Zn 101.19(12) . . ?
Zn C2 H2A 109.5 . . ?
Zn C2 H2B 109.5 . . ?
H2A C2 H2B 109.5 . . ?
Zn C2 H2C 109.5 . . ?
H2A C2 H2C 109.5 . . ?
H2B C2 H2C 109.5 . . ?
Si1 C101 H10A 109.5 . . ?
Si1 C101 H10B 109.5 . . ?
H10A C101 H10B 109.5 . . ?
Si1 C101 H10C 109.5 . . ?
H10A C101 H10C 109.5 . . ?
H10B C101 H10C 109.5 . . ?
Si1 C102 H10D 109.5 . . ?
Si1 C102 H10E 109.5 . . ?
H10D C102 H10E 109.5 . . ?
Si1 C102 H10F 109.5 . . ?
H10D C102 H10F 109.5 . . ?
H10E C102 H10F 109.5 . . ?
N11 C103 N12 110.6(2) . . ?
N11 C103 Si1 117.7(2) . . ?
N12 C103 Si1 131.4(2) . . ?
N11 C104 C105 130.1(3) . . ?
N11 C104 C109 108.9(2) . . ?
C105 C104 C109 121.0(3) . . ?
C106 C105 C104 117.6(3) . . ?
C106 C105 H10G 121.2 . . ?
C104 C105 H10G 121.2 . . ?
C105 C106 C107 121.1(3) . . ?
C105 C106 H10H 119.5 . . ?
C107 C106 H10H 119.5 . . ?
C108 C107 C106 121.9(3) . . ?
C108 C107 H10I 119.0 . . ?
C106 C107 H10I 119.0 . . ?
C107 C108 C109 116.7(3) . . ?
C107 C108 H10J 121.6 . . ?
C109 C108 H10J 121.6 . . ?
N12 C109 C104 105.7(2) . . ?
N12 C109 C108 132.7(3) . . ?
C104 C109 C108 121.6(3) . . ?
N12 C110 C111 111.1(2) . . ?
N12 C110 C112 110.6(3) . . ?
C111 C110 C112 113.7(3) . . ?
N12 C110 H11A 107.0 . . ?
C111 C110 H11A 107.0 . . ?
C112 C110 H11A 107.0 . . ?
C110 C111 H11B 109.5 . . ?
C110 C111 H11C 109.5 . . ?
H11B C111 H11C 109.5 . . ?
C110 C111 H11D 109.5 . . ?
H11B C111 H11D 109.5 . . ?
H11C C111 H11D 109.5 . . ?
C110 C112 H11E 109.5 . . ?
C110 C112 H11F 109.5 . . ?
H11E C112 H11F 109.5 . . ?
C110 C112 H11G 109.5 . . ?
H11E C112 H11G 109.5 . . ?
H11F C112 H11G 109.5 . . ?
Si2 C201 H20A 109.5 . . ?
Si2 C201 H20B 109.5 . . ?
H20A C201 H20B 109.5 . . ?
Si2 C201 H20C 109.5 . . ?
H20A C201 H20C 109.5 . . ?
H20B C201 H20C 109.5 . . ?
Si2 C202 H20D 109.5 . . ?
Si2 C202 H20E 109.5 . . ?
H20D C202 H20E 109.5 . . ?
Si2 C202 H20F 109.5 . . ?
H20D C202 H20F 109.5 . . ?
H20E C202 H20F 109.5 . . ?
N21 C203 N22 110.6(2) . . ?
N21 C203 Si2 116.7(2) . . ?
N22 C203 Si2 132.6(2) . . ?
N21 C204 C205 129.7(3) . . ?
N21 C204 C209 109.3(2) . . ?
C205 C204 C209 121.0(3) . . ?
C206 C205 C204 117.6(3) . . ?
C206 C205 H20G 121.2 . . ?
C204 C205 H20G 121.2 . . ?
C205 C206 C207 120.9(3) . . ?
C205 C206 H20H 119.5 . . ?
C207 C206 H20H 119.5 . . ?
C208 C207 C206 122.3(3) . . ?
C208 C207 H20I 118.8 . . ?
C206 C207 H20I 118.8 . . ?
C207 C208 C209 116.7(3) . . ?
C207 C208 H20J 121.6 . . ?
C209 C208 H20J 121.6 . . ?
N22 C209 C208 133.3(3) . . ?
N22 C209 C204 105.2(2) . . ?
C208 C209 C204 121.5(3) . . ?
N22 C210 C211 110.5(3) . . ?
N22 C210 C212 111.7(2) . . ?
C211 C210 C212 112.8(3) . . ?
N22 C210 H21A 107.1 . . ?
C211 C210 H21A 107.1 . . ?
C212 C210 H21A 107.1 . . ?
C210 C211 H21B 109.5 . . ?
C210 C211 H21C 109.5 . . ?
H21B C211 H21C 109.5 . . ?
C210 C211 H21D 109.5 . . ?
H21B C211 H21D 109.5 . . ?
H21C C211 H21D 109.5 . . ?
C210 C212 H21E 109.5 . . ?
C210 C212 H21F 109.5 . . ?
H21E C212 H21F 109.5 . . ?
C210 C212 H21G 109.5 . . ?
H21E C212 H21G 109.5 . . ?
H21F C212 H21G 109.5 . . ?
Si3 C301 H30A 109.5 . . ?
Si3 C301 H30B 109.5 . . ?
H30A C301 H30B 109.5 . . ?
Si3 C301 H30C 109.5 . . ?
H30A C301 H30C 109.5 . . ?
H30B C301 H30C 109.5 . . ?
Si3 C302 H30D 109.5 . . ?
Si3 C302 H30E 109.5 . . ?
H30D C302 H30E 109.5 . . ?
Si3 C302 H30F 109.5 . . ?
H30D C302 H30F 109.5 . . ?
H30E C302 H30F 109.5 . . ?
N31 C303 N32 111.3(3) . . ?
N31 C303 Si3 120.4(2) . . ?
N32 C303 Si3 128.3(2) . . ?
N31 C304 C305 128.9(3) . . ?
N31 C304 C309 110.5(3) . . ?
C305 C304 C309 120.6(3) . . ?
C306 C305 C304 118.2(3) . . ?
C306 C305 H30G 120.9 . . ?
C304 C305 H30G 120.9 . . ?
C305 C306 C307 121.1(3) . . ?
C305 C306 H30H 119.5 . . ?
C307 C306 H30H 119.5 . . ?
C308 C307 C306 121.9(3) . . ?
C308 C307 H30I 119.1 . . ?
C306 C307 H30I 119.1 . . ?
C307 C308 C309 117.0(3) . . ?
C307 C308 H30J 121.5 . . ?
C309 C308 H30J 121.5 . . ?
N32 C309 C304 105.2(3) . . ?
N32 C309 C308 133.5(3) . . ?
C304 C309 C308 121.3(3) . . ?
N32 C310 C311 111.2(3) . . ?
N32 C310 C312 111.0(3) . . ?
C311 C310 C312 112.7(3) . . ?
N32 C310 H31B 107.2 . . ?
C311 C310 H31B 107.2 . . ?
C312 C310 H31B 107.2 . . ?
C310 C311 H31C 109.5 . . ?
C310 C311 H31D 109.5 . . ?
H31C C311 H31D 109.5 . . ?
C310 C311 H31E 109.5 . . ?
H31C C311 H31E 109.5 . . ?
H31D C311 H31E 109.5 . . ?
C310 C312 H31F 109.5 . . ?
C310 C312 H31G 109.5 . . ?
H31F C312 H31G 109.5 . . ?
C310 C312 H31H 109.5 . . ?
H31F C312 H31H 109.5 . . ?
H31G C312 H31H 109.5 . . ?
C403 C401 C402 120.27(13) 2_757 . ?
C403 C401 H40A 119.9 2_757 . ?
C402 C401 H40A 119.9 . . ?
C403 C402 C401 120.33(13) . . ?
C403 C402 H40B 119.8 . . ?
C401 C402 H40B 119.8 . . ?
C401 C403 C402 118.4(4) 2_757 . ?
C401 C403 H40C 120.8 2_757 . ?
C402 C403 H40C 120.8 . . ?

_refine_diff_density_max         0.797
_refine_diff_density_min         -0.898
_refine_diff_density_rms         0.123

_shelx_res_file                  
; 
  
    znmemr.res created by SHELXL-2014/7 
  
  
TITL Tism(benz,iPr)ZnMe [znmemr] in P-1 
CELL 0.71073  11.13870  12.29800  17.76750  79.0698  75.1020  65.8782 
ZERR    2.00   0.00060   0.00070   0.00100   0.0009   0.0009   0.0009 
LATT  1 
SFAC C H N SI ZN 
UNIT 82 114 12 6 2 
TEMP -143.150 
SIZE 0.04 0.16 0.24 
eqiv $1 -x+2, -y, -z+2 
  
L.S. 40 
BOND $H 
LIST 6 
FMAP 2 
PLAN 20 
ACTA 
WPDB -1 
  
DFIX 1.39 0.001 c401 c402 c402 c403 c401 c403_$1 
DANG 2.408 0.001 c403 c401 c402 c403_$1 
  
REM EXTI    0.000000 
WGHT    0.063400    0.153700 
BASF   0.50554 
FVAR       0.67123 
ZN    5    0.337615    0.366391    0.847924    11.00000    0.01572    0.02399 = 
         0.01435   -0.00268    0.00053   -0.00772 
SI1   4    0.446048    0.375045    0.667235    11.00000    0.01619    0.02082 = 
         0.01451   -0.00308    0.00066   -0.00546 
SI2   4    0.642333    0.239934    0.780327    11.00000    0.01639    0.02239 = 
         0.01830   -0.00579   -0.00160   -0.00466 
SI3   4    0.438377    0.136546    0.756779    11.00000    0.02028    0.02186 = 
         0.02038   -0.00328   -0.00179   -0.00868 
N11   3    0.219885    0.499267    0.775352    11.00000    0.01571    0.02402 = 
         0.01771   -0.00330    0.00003   -0.00614 
N12   3    0.183789    0.580546    0.656014    11.00000    0.01863    0.02188 = 
         0.01630   -0.00165    0.00001   -0.00466 
N21   3    0.469519    0.442705    0.856492    11.00000    0.01715    0.02211 = 
         0.01695   -0.00619    0.00066   -0.00886 
N22   3    0.676781    0.433906    0.843652    11.00000    0.01685    0.02281 = 
         0.02035   -0.00401   -0.00233   -0.00759 
N31   3    0.665072    0.056980    0.633943    11.00000    0.02313    0.02245 = 
         0.02775   -0.00495   -0.00180   -0.00782 
N32   3    0.548250   -0.061230    0.652970    11.00000    0.02313    0.02341 = 
         0.02300   -0.00358   -0.00289   -0.00830 
C1    1    0.482602    0.265977    0.753438    11.00000    0.01602    0.02066 = 
         0.01784   -0.00343   -0.00175   -0.00565 
C2    1    0.230030    0.320629    0.947272    11.00000    0.02720    0.04313 = 
         0.01666    0.00043   -0.00004   -0.01893 
AFIX 137 
H2A   2    0.180821    0.390052    0.977630    11.00000   -1.50000 
H2B   2    0.290054    0.255916    0.977697    11.00000   -1.50000 
H2C   2    0.166200    0.293371    0.935442    11.00000   -1.50000 
AFIX   0 
C101  1    0.546939    0.472928    0.637018    11.00000    0.02630    0.02874 = 
         0.02521    0.00318   -0.00097   -0.01237 
AFIX 137 
H10A  2    0.637143    0.427147    0.609055    11.00000   -1.50000 
H10B  2    0.553635    0.500097    0.683638    11.00000   -1.50000 
H10C  2    0.502509    0.542449    0.602646    11.00000   -1.50000 
AFIX   0 
C102  1    0.452031    0.314761    0.576005    11.00000    0.02742    0.03027 = 
         0.01973   -0.00451   -0.00379   -0.00462 
AFIX 137 
H10D  2    0.535022    0.244189    0.565296    11.00000   -1.50000 
H10E  2    0.449655    0.376334    0.531771    11.00000   -1.50000 
H10F  2    0.374532    0.292365    0.583438    11.00000   -1.50000 
AFIX   0 
C103  1    0.269131    0.491493    0.698654    11.00000    0.01764    0.01887 = 
         0.01928   -0.00198   -0.00230   -0.00531 
C104  1    0.097764    0.596559    0.782933    11.00000    0.01428    0.02058 = 
         0.02305   -0.00207    0.00019   -0.00661 
C105  1    0.006285    0.643243    0.849962    11.00000    0.02328    0.02900 = 
         0.01808   -0.00317    0.00112   -0.01021 
AFIX  43 
H10G  2    0.022662    0.608764    0.900713    11.00000   -1.20000 
AFIX   0 
C106  1   -0.109415    0.741767    0.839901    11.00000    0.02179    0.03052 = 
         0.02775   -0.00828    0.00713   -0.00751 
AFIX  43 
H10H  2   -0.172789    0.776375    0.884518    11.00000   -1.20000 
AFIX   0 
C107  1   -0.134583    0.791422    0.764625    11.00000    0.02131    0.02845 = 
         0.03184   -0.00379    0.00111   -0.00454 
AFIX  43 
H10I  2   -0.215511    0.858181    0.759733    11.00000   -1.20000 
AFIX   0 
C108  1   -0.045106    0.745937    0.697726    11.00000    0.01923    0.02480 = 
         0.02513    0.00232   -0.00386   -0.00248 
AFIX  43 
H10J  2   -0.062893    0.779303    0.647082    11.00000   -1.20000 
AFIX   0 
C109  1    0.073516    0.647906    0.708212    11.00000    0.01778    0.02333 = 
         0.01856   -0.00267    0.00154   -0.00757 
C110  1    0.206332    0.600768    0.569928    11.00000    0.02439    0.02549 = 
         0.01498   -0.00109   -0.00176   -0.00561 
AFIX  13 
H11A  2    0.299638    0.545037    0.549474    11.00000   -1.20000 
AFIX   0 
C111  1    0.200250    0.726915    0.541807    11.00000    0.02764    0.03024 = 
         0.02252    0.00338   -0.00137   -0.01116 
AFIX 137 
H11B  2    0.263675    0.742375    0.563452    11.00000   -1.50000 
H11C  2    0.109116    0.784320    0.559257    11.00000   -1.50000 
H11D  2    0.224026    0.735591    0.484533    11.00000   -1.50000 
AFIX   0 
C112  1    0.111498    0.567480    0.539224    11.00000    0.03689    0.03541 = 
         0.03032   -0.00271   -0.01138   -0.01202 
AFIX 137 
H11E  2    0.125416    0.483323    0.556147    11.00000   -1.50000 
H11F  2    0.129557    0.579475    0.481933    11.00000   -1.50000 
H11G  2    0.018445    0.618203    0.559819    11.00000   -1.50000 
AFIX   0 
C201  1    0.695517    0.116244    0.859471    11.00000    0.03149    0.02535 = 
         0.03602   -0.00256   -0.01441   -0.00526 
AFIX 137 
H20A  2    0.723445    0.038843    0.839355    11.00000   -1.50000 
H20B  2    0.620079    0.125369    0.904048    11.00000   -1.50000 
H20C  2    0.770797    0.119939    0.876333    11.00000   -1.50000 
AFIX   0 
C202  1    0.795329    0.214872    0.699674    11.00000    0.02066    0.04644 = 
         0.03004   -0.01739    0.00296   -0.01169 
AFIX 137 
H20D  2    0.792887    0.168153    0.661519    11.00000   -1.50000 
H20E  2    0.876213    0.171124    0.721745    11.00000   -1.50000 
H20F  2    0.796632    0.292277    0.673720    11.00000   -1.50000 
AFIX   0 
C203  1    0.599307    0.381830    0.828608    11.00000    0.01715    0.02070 = 
         0.01665   -0.00146   -0.00076   -0.00650 
C204  1    0.462335    0.537662    0.890801    11.00000    0.01821    0.02285 = 
         0.01494   -0.00167   -0.00055   -0.00852 
C205  1    0.349957    0.629257    0.926845    11.00000    0.01932    0.02473 = 
         0.02277   -0.00509    0.00072   -0.00489 
AFIX  43 
H20G  2    0.261797    0.631879    0.932039    11.00000   -1.20000 
AFIX   0 
C206  1    0.371751    0.715655    0.954583    11.00000    0.02535    0.02406 = 
         0.02652   -0.00841   -0.00229   -0.00396 
AFIX  43 
H20H  2    0.297339    0.779426    0.978955    11.00000   -1.20000 
AFIX   0 
C207  1    0.502016    0.710695    0.947326    11.00000    0.03194    0.02451 = 
         0.02452   -0.00535   -0.00525   -0.00980 
AFIX  43 
H20I  2    0.513694    0.770880    0.967815    11.00000   -1.20000 
AFIX   0 
C208  1    0.614062    0.621464    0.911460    11.00000    0.02635    0.02848 = 
         0.02346   -0.00333   -0.00597   -0.01313 
AFIX  43 
H20J  2    0.701942    0.619553    0.906208    11.00000   -1.20000 
AFIX   0 
C209  1    0.591898    0.534176    0.883289    11.00000    0.01847    0.02142 = 
         0.01701   -0.00001   -0.00279   -0.00788 
C210  1    0.824686    0.393671    0.816789    11.00000    0.01550    0.02956 = 
         0.02831   -0.00845   -0.00022   -0.00626 
AFIX  13 
H21A  2    0.856341    0.314980    0.795219    11.00000   -1.20000 
AFIX   0 
C211  1    0.860254    0.480133    0.750419    11.00000    0.02234    0.04676 = 
         0.03372   -0.00382    0.00190   -0.01687 
AFIX 137 
H21B  2    0.813019    0.490024    0.708525    11.00000   -1.50000 
H21C  2    0.957348    0.448331    0.730025    11.00000   -1.50000 
H21D  2    0.833347    0.557832    0.769881    11.00000   -1.50000 
AFIX   0 
C212  1    0.895299    0.372456    0.884535    11.00000    0.01896    0.04091 = 
         0.03600   -0.00997   -0.00740   -0.00580 
AFIX 137 
H21E  2    0.871769    0.313809    0.924651    11.00000   -1.50000 
H21F  2    0.866707    0.447985    0.907194    11.00000   -1.50000 
H21G  2    0.992702    0.341968    0.865202    11.00000   -1.50000 
AFIX   0 
C301  1    0.445487    0.035488    0.850242    11.00000    0.03398    0.02938 = 
         0.02652   -0.00066   -0.00295   -0.01571 
AFIX 137 
H30A  2    0.394647    0.083302    0.894552    11.00000   -1.50000 
H30B  2    0.539182   -0.007252    0.855825    11.00000   -1.50000 
H30C  2    0.406349   -0.022424    0.849216    11.00000   -1.50000 
AFIX   0 
C302  1    0.262508    0.188042    0.739043    11.00000    0.02383    0.02903 = 
         0.03593   -0.00430   -0.00376   -0.00925 
AFIX 137 
H30D  2    0.203192    0.256650    0.768720    11.00000   -1.50000 
H30E  2    0.229961    0.122602    0.756087    11.00000   -1.50000 
H30F  2    0.263095    0.211599    0.683116    11.00000   -1.50000 
AFIX   0 
C303  1    0.558425    0.035426    0.676818    11.00000    0.02437    0.01859 = 
         0.02360   -0.00276   -0.00652   -0.00668 
C304  1    0.725093   -0.026721    0.579934    11.00000    0.02158    0.02372 = 
         0.02546   -0.00075   -0.00679   -0.00246 
C305  1    0.838711   -0.041269    0.520127    11.00000    0.02580    0.03069 = 
         0.03209   -0.00285   -0.00625   -0.00580 
AFIX  43 
H30G  2    0.886995    0.009483    0.512614    11.00000   -1.20000 
AFIX   0 
C306  1    0.878570   -0.131013    0.472531    11.00000    0.02362    0.03516 = 
         0.02853   -0.00619   -0.00188   -0.00059 
AFIX  43 
H30H  2    0.955119   -0.141995    0.431386    11.00000   -1.20000 
AFIX   0 
C307  1    0.808056   -0.206587    0.483744    11.00000    0.03555    0.03500 = 
         0.02630   -0.01249   -0.00511   -0.00317 
AFIX  43 
H30I  2    0.838270   -0.267932    0.449983    11.00000   -1.20000 
AFIX   0 
C308  1    0.695759   -0.194343    0.542566    11.00000    0.03229    0.03113 = 
         0.03082   -0.00857   -0.00777   -0.00981 
AFIX  43 
H30J  2    0.648601   -0.246025    0.550045    11.00000   -1.20000 
AFIX   0 
C309  1    0.654583   -0.101995    0.590762    11.00000    0.02243    0.02353 = 
         0.02381   -0.00479   -0.00596   -0.00238 
C310  1    0.447863   -0.113519    0.689826    11.00000    0.02965    0.03001 = 
         0.02999   -0.00561   -0.00177   -0.01525 
AFIX  13 
H31B  2    0.385842   -0.064069    0.733138    11.00000   -1.20000 
AFIX   0 
C311  1    0.512517   -0.239775    0.726449    11.00000    0.05519    0.03133 = 
         0.04176    0.00323   -0.00513   -0.02067 
AFIX 137 
H31C  2    0.563995   -0.239317    0.763502    11.00000   -1.50000 
H31D  2    0.572737   -0.291374    0.685408    11.00000   -1.50000 
H31E  2    0.442627   -0.270278    0.754118    11.00000   -1.50000 
AFIX   0 
C312  1    0.363400   -0.106190    0.632181    11.00000    0.04124    0.05861 = 
         0.04751   -0.00606   -0.01310   -0.02651 
AFIX 137 
H31F  2    0.322340   -0.022756    0.611164    11.00000   -1.50000 
H31G  2    0.292803   -0.136175    0.659177    11.00000   -1.50000 
H31H  2    0.420870   -0.154937    0.589221    11.00000   -1.50000 
AFIX   0 
C401  1    0.998513    0.069362    1.053129    11.00000    0.08679    0.10336 = 
         0.34728    0.02116   -0.14034    0.00360 
AFIX  43 
H40A  2    0.991469    0.122856    1.087699    11.00000   -1.20000 
AFIX   0 
C402  1    1.080007    0.066193    0.979206    11.00000    0.09587    0.11957 = 
         0.49998    0.12024   -0.13234   -0.06498 
AFIX  43 
H40B  2    1.141056    0.105871    0.966836    11.00000   -1.20000 
AFIX   0 
C403  1    1.072713    0.005319    0.923274    11.00000    0.06600    0.17565 = 
         0.37417    0.14871   -0.09512   -0.03237 
AFIX  43 
H40C  2    1.115420    0.014548    0.870157    11.00000   -1.20000 
  
AFIX   0 
HKLF 5 
  
REM  Tism(benz,iPr)ZnMe [znmemr] in P-1 
REM R1 =  0.0602 for    8046 Fo > 4sig(Fo)  and  0.1170 for all   13016 data 
REM    474 parameters refined using      5 restraints 
  
END 
  
WGHT      0.0626      0.3858 
  
REM Highest difference peak  0.797,  deepest hole -0.898,  1-sigma level  0.123 
Q1    1   0.2626  0.4532  0.8088  11.00000  0.05    0.80 
Q2    1   1.0739  0.0530  0.9488  11.00000  0.05    0.78 
Q3    1   1.0394 -0.0322  0.9334  11.00000  0.05    0.74 
Q4    1   0.4397  0.3553  0.6174  11.00000  0.05    0.70 
Q5    1   0.8575  0.3700  0.8526  11.00000  0.05    0.67 
Q6    1   0.3622  0.4377  0.8625  11.00000  0.05    0.67 
Q7    1   0.6723  0.1752  0.8218  11.00000  0.05    0.66 
Q8    1   0.3753  0.3099  0.8822  11.00000  0.05    0.64 
Q9    1   0.6160  0.3082  0.8016  11.00000  0.05    0.63 
Q10   1   1.0397  0.0872  1.0235  11.00000  0.05    0.61 
Q11   1   0.5161  0.2602  0.7915  11.00000  0.05    0.57 
Q12   1   1.0026  0.0149  0.9828  11.00000  0.05    0.56 
Q13   1   0.2966  0.4042  0.7984  11.00000  0.05    0.56 
Q14   1   0.4751  0.4644  0.8921  11.00000  0.05    0.56 
Q15   1   0.4352  0.1279  0.8032  11.00000  0.05    0.55 
Q16   1   0.3763  0.3605  0.8324  11.00000  0.05    0.55 
Q17   1   0.5027  0.1842  0.7718  11.00000  0.05    0.54 
Q18   1   0.1163  0.6487  0.7406  11.00000  0.05    0.54 
Q19   1   0.3230  0.4762  0.8200  11.00000  0.05    0.54 
Q20   1   0.2543  0.1201  0.7101  11.00000  0.05    0.54 
;
_shelx_res_checksum              87281
####################################################################### 
# 
# This file contains crystal structure data downloaded from the 
# Cambridge Structural Database (CSD) hosted by the Cambridge 
# Crystallographic Data Centre (CCDC).
# 
# Full information about CCDC data access policies and citation 
# guidelines are available at http://www.ccdc.cam.ac.uk/access/V1 
# 
# Audit and citation data items may have been added by the CCDC. 
# Please retain this information to preserve the provenance of 
# this file and to allow appropriate attribution of the data. 
# 
#######################################################################

data_nibr1mr
_database_code_depnum_ccdc_archive 'CCDC 1529729'
_audit_update_record             
;
2017-01-25 deposited with the CCDC.
2017-03-29 downloaded from the CCDC.
;

_audit_creation_method           SHELXL-2014/7
_shelx_SHELXL_version_number     2014/7
_chemical_name_systematic        ?
_chemical_name_common            ?
_chemical_melting_point          ?
_chemical_formula_moiety         ?
_chemical_formula_sum            'C43 H57 Br N6 Ni Si3'
_chemical_formula_weight         880.83

loop_
_atom_type_symbol
_atom_type_description
_atom_type_scat_dispersion_real
_atom_type_scat_dispersion_imag
_atom_type_scat_source
C C 0.0033 0.0016 'International Tables Vol C Tables 4.2.6.8 and 6.1.1.4'
H H 0.0000 0.0000 'International Tables Vol C Tables 4.2.6.8 and 6.1.1.4'
N N 0.0061 0.0033 'International Tables Vol C Tables 4.2.6.8 and 6.1.1.4'
Si Si 0.0817 0.0704 'International Tables Vol C Tables 4.2.6.8 and 6.1.1.4'
Ni Ni 0.3393 1.1124 'International Tables Vol C Tables 4.2.6.8 and 6.1.1.4'
Br Br -0.2901 2.4595 'International Tables Vol C Tables 4.2.6.8 and 6.1.1.4'

_space_group_crystal_system      monoclinic
_space_group_IT_number           14
_space_group_name_H-M_alt        'P 21/c'
_space_group_name_Hall           '-P 2ybc'

_shelx_space_group_comment       
; 
The symmetry employed for this shelxl refinement is uniquely defined 
by the following loop, which should always be used as a source of 
symmetry information in preference to the above space-group names. 
They are only intended as comments. 
;

loop_
_space_group_symop_operation_xyz
'x, y, z'
'-x, y+1/2, -z+1/2'
'-x, -y, -z'
'x, -y-1/2, z-1/2'

_cell_length_a                   12.702(3)
_cell_length_b                   18.819(5)
_cell_length_c                   18.915(5)
_cell_angle_alpha                90
_cell_angle_beta                 105.630(4)
_cell_angle_gamma                90
_cell_volume                     4354.3(19)
_cell_formula_units_Z            4
_cell_measurement_temperature    130(2)
_cell_measurement_reflns_used    8784
_cell_measurement_theta_min      2.24
_cell_measurement_theta_max      27.45

_exptl_crystal_description       plate
_exptl_crystal_colour            yellow
_exptl_crystal_density_meas      ?
_exptl_crystal_density_method    ?
_exptl_crystal_density_diffrn    1.344
_exptl_crystal_F_000             1848
_exptl_transmission_factor_min   ?
_exptl_transmission_factor_max   ?
_exptl_crystal_size_max          0.240
_exptl_crystal_size_mid          0.180
_exptl_crystal_size_min          0.060
_exptl_absorpt_coefficient_mu    1.483
_shelx_estimated_absorpt_T_min   0.717
_shelx_estimated_absorpt_T_max   0.916
_exptl_absorpt_correction_type   empirical
_exptl_absorpt_correction_T_min  0.6550
_exptl_absorpt_correction_T_max  0.7461
_exptl_absorpt_process_details   sadabs
_exptl_absorpt_special_details   ?
_diffrn_ambient_temperature      130(2)
_diffrn_radiation_wavelength     0.71073
_diffrn_radiation_type           MoK\a
_diffrn_source                   ?
_diffrn_measurement_device_type  'Bruker APEX-II CCD'
_diffrn_measurement_method       '\f and \w scans'
_diffrn_detector_area_resol_mean ?
_diffrn_reflns_number            70162
_diffrn_reflns_av_unetI/netI     0.1407
_diffrn_reflns_av_R_equivalents  0.1673
_diffrn_reflns_limit_h_min       -18
_diffrn_reflns_limit_h_max       18
_diffrn_reflns_limit_k_min       -26
_diffrn_reflns_limit_k_max       26
_diffrn_reflns_limit_l_min       -27
_diffrn_reflns_limit_l_max       26
_diffrn_reflns_theta_min         1.556
_diffrn_reflns_theta_max         30.560
_diffrn_reflns_theta_full        25.242
_diffrn_measured_fraction_theta_max 0.995
_diffrn_measured_fraction_theta_full 1.000
_diffrn_reflns_Laue_measured_fraction_max 0.995
_diffrn_reflns_Laue_measured_fraction_full 1.000
_diffrn_reflns_point_group_measured_fraction_max 0.995
_diffrn_reflns_point_group_measured_fraction_full 1.000
_reflns_number_total             13279
_reflns_number_gt                6787
_reflns_threshold_expression     'I > 2\s(I)'
_reflns_Friedel_coverage         0.000
_reflns_Friedel_fraction_max     .
_reflns_Friedel_fraction_full    .

_reflns_special_details          
; 
 Reflections were merged by SHELXL according to the crystal 
 class for the calculation of statistics and refinement. 
  
 _reflns_Friedel_fraction is defined as the number of unique 
 Friedel pairs measured divided by the number that would be 
 possible theoretically, ignoring centric projections and 
 systematic absences. 
;

_computing_data_collection       'Bruker APEX2'
_computing_cell_refinement       'Bruker SAINT'
_computing_data_reduction        'Bruker SAINT'
_computing_structure_solution    'SHELXS-97 (Sheldrick 2008)'
_computing_structure_refinement  'SHELXL-2014/7 (Sheldrick, 2014)'
_computing_molecular_graphics    'Bruker SHELXTL'
_computing_publication_material  'Bruker SHELXTL'
_refine_special_details          ?
_refine_ls_structure_factor_coef Fsqd
_refine_ls_matrix_type           full
_refine_ls_weighting_scheme      calc
_refine_ls_weighting_details     
'w=1/[\s^2^(Fo^2^)+(0.0467P)^2^] where P=(Fo^2^+2Fc^2^)/3'
_atom_sites_solution_primary     ?
_atom_sites_solution_secondary   ?
_atom_sites_solution_hydrogens   geom
_refine_ls_hydrogen_treatment    constr
_refine_ls_extinction_method     none
_refine_ls_extinction_coef       .
_refine_ls_number_reflns         13279
_refine_ls_number_parameters     499
_refine_ls_number_restraints     0
_refine_ls_R_factor_all          0.1580
_refine_ls_R_factor_gt           0.0620
_refine_ls_wR_factor_ref         0.1354
_refine_ls_wR_factor_gt          0.1074
_refine_ls_goodness_of_fit_ref   0.999
_refine_ls_restrained_S_all      0.999
_refine_ls_shift/su_max          0.000
_refine_ls_shift/su_mean         0.000

loop_
_atom_site_label
_atom_site_type_symbol
_atom_site_fract_x
_atom_site_fract_y
_atom_site_fract_z
_atom_site_U_iso_or_equiv
_atom_site_adp_type
_atom_site_occupancy
_atom_site_site_symmetry_order
_atom_site_calc_flag
_atom_site_refinement_flags_posn
_atom_site_refinement_flags_adp
_atom_site_refinement_flags_occupancy
_atom_site_disorder_assembly
_atom_site_disorder_group
Ni Ni 0.29787(4) 0.73514(2) 0.19657(2) 0.01601(11) Uani 1 1 d . . . . .
Br Br 0.22968(4) 0.74975(2) 0.30557(2) 0.03156(12) Uani 1 1 d . . . . .
Si1 Si 0.17965(9) 0.63773(5) 0.05816(5) 0.0207(2) Uani 1 1 d . . . . .
Si2 Si 0.38591(8) 0.72963(5) 0.05665(5) 0.0183(2) Uani 1 1 d . . . . .
Si3 Si 0.16390(9) 0.80386(5) 0.04813(5) 0.0197(2) Uani 1 1 d . . . . .
N11 N 0.2983(2) 0.62245(14) 0.20307(15) 0.0180(6) Uani 1 1 d . . . . .
N12 N 0.2693(3) 0.51319(14) 0.15586(16) 0.0231(7) Uani 1 1 d . . . . .
N21 N 0.4613(2) 0.73441(14) 0.21084(15) 0.0179(6) Uani 1 1 d . . . . .
N22 N 0.6080(2) 0.73099(15) 0.16753(15) 0.0208(7) Uani 1 1 d . . . . .
N31 N 0.2952(2) 0.84637(14) 0.18109(15) 0.0178(7) Uani 1 1 d . . . . .
N32 N 0.2538(2) 0.94575(14) 0.11388(16) 0.0193(7) Uani 1 1 d . . . . .
C1 C 0.2507(3) 0.72412(17) 0.07480(18) 0.0186(8) Uani 1 1 d . . . . .
C101 C 0.0355(3) 0.6342(2) 0.0661(2) 0.0342(10) Uani 1 1 d . . . . .
H10A H -0.0131 0.6584 0.0239 0.051 Uiso 1 1 calc R U . . .
H10B H 0.0317 0.6578 0.1115 0.051 Uiso 1 1 calc R U . . .
H10C H 0.0128 0.5845 0.0670 0.051 Uiso 1 1 calc R U . . .
C102 C 0.1746(4) 0.5902(2) -0.0304(2) 0.0333(10) Uani 1 1 d . . . . .
H10D H 0.1646 0.6249 -0.0703 0.050 Uiso 1 1 calc R U . . .
H10E H 0.1135 0.5565 -0.0416 0.050 Uiso 1 1 calc R U . . .
H10F H 0.2432 0.5643 -0.0254 0.050 Uiso 1 1 calc R U . . .
C103 C 0.2553(3) 0.58487(17) 0.14205(18) 0.0187(8) Uani 1 1 d . . . . .
C104 C 0.3419(3) 0.57351(17) 0.25854(18) 0.0168(8) Uani 1 1 d . . . . .
C105 C 0.3927(3) 0.58440(18) 0.33276(19) 0.0190(8) Uani 1 1 d . . . . .
H10G H 0.4007 0.6307 0.3534 0.023 Uiso 1 1 calc R U . . .
C106 C 0.4313(3) 0.52507(19) 0.3753(2) 0.0232(8) Uani 1 1 d . . . . .
H10H H 0.4655 0.5310 0.4262 0.028 Uiso 1 1 calc R U . . .
C107 C 0.4209(3) 0.45663(19) 0.3452(2) 0.0259(9) Uani 1 1 d . . . . .
H10I H 0.4510 0.4174 0.3756 0.031 Uiso 1 1 calc R U . . .
C108 C 0.3680(3) 0.44514(19) 0.2723(2) 0.0260(9) Uani 1 1 d . . . . .
H10J H 0.3599 0.3986 0.2521 0.031 Uiso 1 1 calc R U . . .
C109 C 0.3266(3) 0.50449(18) 0.22931(19) 0.0195(8) Uani 1 1 d . . . . .
C110 C 0.2133(3) 0.45669(18) 0.1040(2) 0.0267(9) Uani 1 1 d . . . . .
H11A H 0.1663 0.4809 0.0596 0.032 Uiso 1 1 calc R U . . .
C111 C 0.2966(3) 0.4120(2) 0.0790(2) 0.0366(11) Uani 1 1 d . . . . .
H11B H 0.3420 0.4430 0.0577 0.055 Uiso 1 1 calc R U . . .
H11C H 0.2583 0.3776 0.0421 0.055 Uiso 1 1 calc R U . . .
H11D H 0.3432 0.3866 0.1212 0.055 Uiso 1 1 calc R U . . .
C112 C 0.1382(3) 0.4130(2) 0.1379(2) 0.0367(11) Uani 1 1 d . . . . .
H11E H 0.0876 0.4447 0.1535 0.055 Uiso 1 1 calc R U . . .
H11F H 0.1822 0.3868 0.1805 0.055 Uiso 1 1 calc R U . . .
H11G H 0.0966 0.3793 0.1014 0.055 Uiso 1 1 calc R U . . .
C201 C 0.4262(3) 0.6512(2) 0.0074(2) 0.0322(10) Uani 1 1 d . . . . .
H20A H 0.3752 0.6469 -0.0415 0.048 Uiso 1 1 calc R U . . .
H20B H 0.4237 0.6078 0.0355 0.048 Uiso 1 1 calc R U . . .
H20C H 0.5005 0.6583 0.0028 0.048 Uiso 1 1 calc R U . . .
C202 C 0.4121(3) 0.81119(19) 0.00673(19) 0.0252(9) Uani 1 1 d . . . . .
H20D H 0.3678 0.8093 -0.0444 0.038 Uiso 1 1 calc R U . . .
H20E H 0.4897 0.8133 0.0080 0.038 Uiso 1 1 calc R U . . .
H20F H 0.3926 0.8536 0.0305 0.038 Uiso 1 1 calc R U . . .
C203 C 0.4948(3) 0.73280(17) 0.14994(18) 0.0175(7) Uani 1 1 d . . . . .
C204 C 0.5537(3) 0.73280(17) 0.27024(19) 0.0198(8) Uani 1 1 d . . . . .
C205 C 0.5628(3) 0.73294(17) 0.34597(18) 0.0208(8) Uani 1 1 d . . . . .
H20G H 0.5001 0.7362 0.3641 0.025 Uiso 1 1 calc R U . . .
C206 C 0.6669(3) 0.72806(18) 0.39298(19) 0.0264(9) Uani 1 1 d . . . . .
H20H H 0.6758 0.7275 0.4445 0.032 Uiso 1 1 calc R U . . .
C207 C 0.7596(3) 0.72396(19) 0.3665(2) 0.0279(9) Uani 1 1 d . . . . .
H20I H 0.8295 0.7202 0.4007 0.033 Uiso 1 1 calc R U . . .
C208 C 0.7527(3) 0.72523(19) 0.2927(2) 0.0257(9) Uani 1 1 d . . . . .
H20J H 0.8162 0.7229 0.2753 0.031 Uiso 1 1 calc R U . . .
C209 C 0.6477(3) 0.73007(17) 0.24412(19) 0.0201(8) Uani 1 1 d . . . . .
C210 C 0.6745(3) 0.7299(2) 0.1146(2) 0.0267(9) Uani 1 1 d . . . . .
H21A H 0.6231 0.7341 0.0644 0.032 Uiso 1 1 calc R U . . .
C211 C 0.7519(3) 0.7935(2) 0.1255(2) 0.0381(11) Uani 1 1 d . . . . .
H21B H 0.7098 0.8375 0.1232 0.057 Uiso 1 1 calc R U . . .
H21C H 0.7899 0.7939 0.0868 0.057 Uiso 1 1 calc R U . . .
H21D H 0.8056 0.7900 0.1735 0.057 Uiso 1 1 calc R U . . .
C212 C 0.7342(4) 0.6587(2) 0.1178(2) 0.0416(12) Uani 1 1 d . . . . .
H21E H 0.6805 0.6202 0.1043 0.062 Uiso 1 1 calc R U . . .
H21F H 0.7805 0.6507 0.1678 0.062 Uiso 1 1 calc R U . . .
H21G H 0.7798 0.6596 0.0835 0.062 Uiso 1 1 calc R U . . .
C301 C 0.0307(3) 0.80448(19) 0.0730(2) 0.0280(9) Uani 1 1 d . . . . .
H30A H -0.0220 0.7741 0.0388 0.042 Uiso 1 1 calc R U . . .
H30B H 0.0024 0.8531 0.0700 0.042 Uiso 1 1 calc R U . . .
H30C H 0.0420 0.7865 0.1231 0.042 Uiso 1 1 calc R U . . .
C302 C 0.1285(4) 0.8312(2) -0.05048(19) 0.0321(10) Uani 1 1 d . . . . .
H30D H 0.1105 0.7890 -0.0818 0.048 Uiso 1 1 calc R U . . .
H30E H 0.1911 0.8557 -0.0605 0.048 Uiso 1 1 calc R U . . .
H30F H 0.0655 0.8633 -0.0609 0.048 Uiso 1 1 calc R U . . .
C303 C 0.2444(3) 0.87291(17) 0.11521(18) 0.0174(8) Uani 1 1 d . . . . .
C304 C 0.3387(3) 0.90428(18) 0.22598(19) 0.0184(8) Uani 1 1 d . . . . .
C305 C 0.3960(3) 0.90732(19) 0.29976(19) 0.0231(8) Uani 1 1 d . . . . .
H30G H 0.4115 0.8655 0.3288 0.028 Uiso 1 1 calc R U . . .
C306 C 0.4296(3) 0.97330(19) 0.3293(2) 0.0266(9) Uani 1 1 d . . . . .
H30H H 0.4675 0.9768 0.3798 0.032 Uiso 1 1 calc R U . . .
C307 C 0.4092(3) 1.03552(19) 0.2863(2) 0.0271(9) Uani 1 1 d . . . . .
H30I H 0.4359 1.0798 0.3080 0.033 Uiso 1 1 calc R U . . .
C308 C 0.3513(3) 1.03335(19) 0.2132(2) 0.0240(9) Uani 1 1 d . . . . .
H30J H 0.3368 1.0753 0.1842 0.029 Uiso 1 1 calc R U . . .
C309 C 0.3149(3) 0.96705(18) 0.18385(19) 0.0195(8) Uani 1 1 d . . . . .
C310 C 0.1979(3) 0.99168(19) 0.05196(19) 0.0239(9) Uani 1 1 d . . . . .
H31A H 0.1562 0.9598 0.0118 0.029 Uiso 1 1 calc R U . . .
C311 C 0.1151(3) 1.0398(2) 0.0733(2) 0.0312(10) Uani 1 1 d . . . . .
H31B H 0.0636 1.0108 0.0912 0.047 Uiso 1 1 calc R U . . .
H31C H 0.0750 1.0671 0.0303 0.047 Uiso 1 1 calc R U . . .
H31D H 0.1533 1.0725 0.1120 0.047 Uiso 1 1 calc R U . . .
C312 C 0.2793(3) 1.0327(2) 0.0220(2) 0.0317(10) Uani 1 1 d . . . . .
H31E H 0.3311 0.9995 0.0097 0.048 Uiso 1 1 calc R U . . .
H31F H 0.3191 1.0664 0.0592 0.048 Uiso 1 1 calc R U . . .
H31G H 0.2403 1.0587 -0.0221 0.048 Uiso 1 1 calc R U . . .
C401 C -0.0557(5) 0.4372(3) 0.2625(3) 0.0567(16) Uani 1 1 d . . . . .
H40A H -0.0996 0.3956 0.2563 0.068 Uiso 1 1 calc R U . . .
C402 C -0.0950(4) 0.4998(3) 0.2265(3) 0.0525(14) Uani 1 1 d . . . . .
H40B H -0.1668 0.5017 0.1944 0.063 Uiso 1 1 calc R U . . .
C403 C -0.0301(5) 0.5586(3) 0.2372(3) 0.0615(16) Uani 1 1 d . . . . .
H40C H -0.0582 0.6021 0.2142 0.074 Uiso 1 1 calc R U . . .
C404 C 0.0712(4) 0.5559(3) 0.2792(3) 0.0492(13) Uani 1 1 d . . . . .
H40D H 0.1164 0.5968 0.2839 0.059 Uiso 1 1 calc R U . . .
C405 C 0.1114(4) 0.4965(3) 0.3152(2) 0.0470(13) Uani 1 1 d . . . . .
H40E H 0.1839 0.4957 0.3462 0.056 Uiso 1 1 calc R U . . .
C406 C 0.0484(5) 0.4374(3) 0.3073(3) 0.0631(17) Uani 1 1 d . . . . .
H40F H 0.0772 0.3955 0.3333 0.076 Uiso 1 1 calc R U . . .

loop_
_atom_site_aniso_label
_atom_site_aniso_U_11
_atom_site_aniso_U_22
_atom_site_aniso_U_33
_atom_site_aniso_U_23
_atom_site_aniso_U_13
_atom_site_aniso_U_12
Ni 0.0209(3) 0.0162(2) 0.0121(2) 0.00064(17) 0.00655(19) 0.00184(19)
Br 0.0529(3) 0.0237(2) 0.0274(2) 0.00279(16) 0.0269(2) 0.00371(18)
Si1 0.0251(6) 0.0220(5) 0.0141(5) -0.0013(4) 0.0036(4) 0.0014(4)
Si2 0.0229(6) 0.0212(5) 0.0119(5) 0.0007(4) 0.0063(4) 0.0034(4)
Si3 0.0241(6) 0.0222(5) 0.0131(5) 0.0006(4) 0.0056(4) 0.0057(4)
N11 0.0232(18) 0.0170(14) 0.0153(15) -0.0009(12) 0.0081(13) 0.0019(13)
N12 0.032(2) 0.0158(15) 0.0196(17) -0.0042(12) 0.0034(15) 0.0000(14)
N21 0.0244(17) 0.0159(15) 0.0138(15) 0.0017(11) 0.0056(13) 0.0018(13)
N22 0.0192(17) 0.0278(17) 0.0158(15) 0.0030(13) 0.0053(13) 0.0051(13)
N31 0.0218(18) 0.0184(15) 0.0145(15) 0.0005(12) 0.0072(13) 0.0040(13)
N32 0.0255(19) 0.0143(14) 0.0194(16) 0.0028(12) 0.0084(14) 0.0045(13)
C1 0.022(2) 0.0179(17) 0.0149(17) 0.0023(14) 0.0028(15) 0.0023(15)
C101 0.030(3) 0.034(2) 0.037(2) 0.0011(19) 0.006(2) -0.0014(19)
C102 0.044(3) 0.034(2) 0.019(2) -0.0058(17) 0.003(2) -0.003(2)
C103 0.022(2) 0.0177(18) 0.0177(19) -0.0017(14) 0.0085(16) -0.0008(15)
C104 0.019(2) 0.0184(18) 0.0147(18) 0.0031(14) 0.0065(15) 0.0021(15)
C105 0.019(2) 0.0164(17) 0.022(2) -0.0013(14) 0.0073(16) -0.0006(15)
C106 0.021(2) 0.029(2) 0.0172(19) 0.0025(16) 0.0004(16) -0.0017(16)
C107 0.024(2) 0.024(2) 0.027(2) 0.0091(16) 0.0035(18) 0.0015(17)
C108 0.029(2) 0.0187(19) 0.029(2) -0.0009(16) 0.0049(19) 0.0020(17)
C109 0.022(2) 0.0178(18) 0.0170(19) -0.0009(14) 0.0022(16) 0.0004(15)
C110 0.032(3) 0.0212(19) 0.022(2) -0.0071(16) -0.0004(18) -0.0003(17)
C111 0.045(3) 0.027(2) 0.033(2) -0.0134(18) 0.004(2) 0.001(2)
C112 0.038(3) 0.026(2) 0.038(3) -0.0026(19) -0.002(2) -0.0082(19)
C201 0.029(3) 0.039(2) 0.029(2) -0.0077(18) 0.0102(19) 0.0008(19)
C202 0.024(2) 0.034(2) 0.0167(19) 0.0067(16) 0.0054(17) 0.0040(17)
C203 0.021(2) 0.0151(17) 0.0177(18) 0.0021(14) 0.0070(15) 0.0019(15)
C204 0.028(2) 0.0142(17) 0.0163(17) 0.0018(14) 0.0037(16) -0.0012(15)
C205 0.029(2) 0.0179(18) 0.0162(18) 0.0005(14) 0.0071(16) -0.0004(16)
C206 0.041(3) 0.0220(19) 0.0126(18) 0.0010(15) 0.0017(18) -0.0025(18)
C207 0.029(2) 0.024(2) 0.024(2) 0.0007(16) -0.0037(18) 0.0000(17)
C208 0.023(2) 0.027(2) 0.025(2) 0.0006(16) 0.0023(17) -0.0001(17)
C209 0.024(2) 0.0172(17) 0.0193(19) 0.0012(14) 0.0064(16) -0.0011(15)
C210 0.025(2) 0.038(2) 0.0191(19) 0.0014(17) 0.0103(17) 0.0048(18)
C211 0.029(3) 0.053(3) 0.037(3) 0.004(2) 0.015(2) -0.006(2)
C212 0.042(3) 0.053(3) 0.036(3) 0.001(2) 0.022(2) 0.017(2)
C301 0.026(2) 0.027(2) 0.030(2) -0.0004(17) 0.0061(19) 0.0042(18)
C302 0.045(3) 0.032(2) 0.019(2) 0.0031(17) 0.0086(19) 0.015(2)
C303 0.021(2) 0.0179(17) 0.0146(18) 0.0016(14) 0.0076(16) 0.0050(15)
C304 0.020(2) 0.0185(18) 0.0185(19) 0.0027(14) 0.0092(16) 0.0023(15)
C305 0.028(2) 0.0225(19) 0.021(2) 0.0021(15) 0.0102(18) 0.0008(16)
C306 0.027(2) 0.030(2) 0.021(2) -0.0040(17) 0.0049(18) 0.0020(18)
C307 0.026(2) 0.021(2) 0.035(2) -0.0043(17) 0.0099(19) -0.0021(17)
C308 0.024(2) 0.0204(19) 0.029(2) 0.0058(16) 0.0090(18) 0.0052(16)
C309 0.019(2) 0.0194(18) 0.021(2) -0.0009(15) 0.0084(16) 0.0013(15)
C310 0.028(2) 0.021(2) 0.022(2) 0.0070(15) 0.0061(18) 0.0038(16)
C311 0.026(2) 0.026(2) 0.040(3) 0.0037(18) 0.005(2) 0.0078(18)
C312 0.030(3) 0.034(2) 0.030(2) 0.0129(18) 0.0064(19) 0.0002(19)
C401 0.062(4) 0.044(3) 0.085(4) -0.024(3) 0.056(4) -0.022(3)
C402 0.028(3) 0.089(4) 0.039(3) -0.002(3) 0.007(2) 0.001(3)
C403 0.050(4) 0.068(4) 0.074(4) 0.033(3) 0.029(3) 0.025(3)
C404 0.053(4) 0.047(3) 0.057(3) -0.006(3) 0.032(3) -0.007(3)
C405 0.030(3) 0.084(4) 0.028(3) 0.017(2) 0.008(2) 0.008(3)
C406 0.050(4) 0.056(3) 0.100(5) 0.048(3) 0.050(4) 0.031(3)

_geom_special_details            
; 
 All esds (except the esd in the dihedral angle between two l.s. planes) 
 are estimated using the full covariance matrix.  The cell esds are taken 
 into account individually in the estimation of esds in distances, angles 
 and torsion angles; correlations between esds in cell parameters are only 
 used when they are defined by crystal symmetry.  An approximate (isotropic) 
 treatment of cell esds is used for estimating esds involving l.s. planes. 
;

loop_
_geom_bond_atom_site_label_1
_geom_bond_atom_site_label_2
_geom_bond_distance
_geom_bond_site_symmetry_2
_geom_bond_publ_flag
Ni N21 2.020(3) . ?
Ni N31 2.113(3) . ?
Ni N11 2.124(3) . ?
Ni C1 2.228(3) . ?
Ni Br 2.4575(7) . ?
Si1 C1 1.845(4) . ?
Si1 C101 1.878(4) . ?
Si1 C102 1.885(4) . ?
Si1 C103 1.900(4) . ?
Si2 C1 1.842(4) . ?
Si2 C202 1.878(4) . ?
Si2 C201 1.887(4) . ?
Si2 C203 1.927(4) . ?
Si3 C1 1.850(4) . ?
Si3 C302 1.869(4) . ?
Si3 C301 1.874(4) . ?
Si3 C303 1.909(4) . ?
N11 C103 1.338(4) . ?
N11 C104 1.394(4) . ?
N12 C103 1.376(4) . ?
N12 C109 1.394(4) . ?
N12 C110 1.490(4) . ?
N21 C203 1.332(4) . ?
N21 C204 1.390(4) . ?
N22 C203 1.386(4) . ?
N22 C209 1.400(4) . ?
N22 C210 1.473(4) . ?
N31 C303 1.336(4) . ?
N31 C304 1.400(4) . ?
N32 C303 1.377(4) . ?
N32 C309 1.400(4) . ?
N32 C310 1.475(4) . ?
C104 C105 1.393(5) . ?
C104 C109 1.404(5) . ?
C105 C106 1.386(5) . ?
C106 C107 1.400(5) . ?
C107 C108 1.379(5) . ?
C108 C109 1.398(5) . ?
C110 C111 1.523(5) . ?
C110 C112 1.525(5) . ?
C204 C205 1.406(5) . ?
C204 C209 1.410(5) . ?
C205 C206 1.384(5) . ?
C206 C207 1.399(5) . ?
C207 C208 1.377(5) . ?
C208 C209 1.404(5) . ?
C210 C211 1.528(5) . ?
C210 C212 1.533(5) . ?
C304 C305 1.391(5) . ?
C304 C309 1.411(5) . ?
C305 C306 1.381(5) . ?
C306 C307 1.409(5) . ?
C307 C308 1.380(5) . ?
C308 C309 1.393(5) . ?
C310 C312 1.517(5) . ?
C310 C311 1.523(5) . ?
C401 C406 1.364(7) . ?
C401 C402 1.385(7) . ?
C402 C403 1.362(7) . ?
C403 C404 1.318(7) . ?
C404 C405 1.337(6) . ?
C405 C406 1.354(7) . ?

loop_
_geom_angle_atom_site_label_1
_geom_angle_atom_site_label_2
_geom_angle_atom_site_label_3
_geom_angle
_geom_angle_site_symmetry_1
_geom_angle_site_symmetry_3
_geom_angle_publ_flag
N21 Ni N31 90.16(11) . . ?
N21 Ni N11 89.96(11) . . ?
N31 Ni N11 175.50(10) . . ?
N21 Ni C1 96.76(12) . . ?
N31 Ni C1 87.66(11) . . ?
N11 Ni C1 87.87(11) . . ?
N21 Ni Br 118.07(8) . . ?
N31 Ni Br 90.53(7) . . ?
N11 Ni Br 93.38(7) . . ?
C1 Ni Br 145.14(10) . . ?
C1 Si1 C101 117.41(17) . . ?
C1 Si1 C102 117.88(17) . . ?
C101 Si1 C102 104.71(19) . . ?
C1 Si1 C103 101.81(15) . . ?
C101 Si1 C103 101.50(17) . . ?
C102 Si1 C103 112.46(17) . . ?
C1 Si2 C202 116.11(16) . . ?
C1 Si2 C201 115.97(17) . . ?
C202 Si2 C201 106.41(18) . . ?
C1 Si2 C203 107.81(15) . . ?
C202 Si2 C203 104.74(16) . . ?
C201 Si2 C203 104.65(17) . . ?
C1 Si3 C302 117.44(16) . . ?
C1 Si3 C301 116.68(16) . . ?
C302 Si3 C301 104.95(18) . . ?
C1 Si3 C303 101.41(16) . . ?
C302 Si3 C303 114.66(17) . . ?
C301 Si3 C303 100.78(16) . . ?
C103 N11 C104 106.7(3) . . ?
C103 N11 Ni 118.9(2) . . ?
C104 N11 Ni 134.2(2) . . ?
C103 N12 C109 108.1(3) . . ?
C103 N12 C110 124.1(3) . . ?
C109 N12 C110 126.9(3) . . ?
C203 N21 C204 107.6(3) . . ?
C203 N21 Ni 116.2(2) . . ?
C204 N21 Ni 136.2(2) . . ?
C203 N22 C209 108.0(3) . . ?
C203 N22 C210 125.8(3) . . ?
C209 N22 C210 126.2(3) . . ?
C303 N31 C304 106.7(3) . . ?
C303 N31 Ni 119.0(2) . . ?
C304 N31 Ni 134.3(2) . . ?
C303 N32 C309 107.2(3) . . ?
C303 N32 C310 124.9(3) . . ?
C309 N32 C310 127.5(3) . . ?
Si2 C1 Si1 117.11(18) . . ?
Si2 C1 Si3 114.87(18) . . ?
Si1 C1 Si3 116.1(2) . . ?
Si2 C1 Ni 100.55(16) . . ?
Si1 C1 Ni 103.95(15) . . ?
Si3 C1 Ni 100.42(15) . . ?
N11 C103 N12 110.6(3) . . ?
N11 C103 Si1 116.2(2) . . ?
N12 C103 Si1 133.0(3) . . ?
C105 C104 N11 130.1(3) . . ?
C105 C104 C109 120.7(3) . . ?
N11 C104 C109 109.3(3) . . ?
C106 C105 C104 117.5(3) . . ?
C105 C106 C107 121.7(3) . . ?
C108 C107 C106 121.2(3) . . ?
C107 C108 C109 117.5(3) . . ?
N12 C109 C108 133.4(3) . . ?
N12 C109 C104 105.3(3) . . ?
C108 C109 C104 121.3(3) . . ?
N12 C110 C111 110.5(3) . . ?
N12 C110 C112 110.5(3) . . ?
C111 C110 C112 113.5(3) . . ?
N21 C203 N22 110.2(3) . . ?
N21 C203 Si2 118.4(3) . . ?
N22 C203 Si2 131.4(2) . . ?
N21 C204 C205 130.0(3) . . ?
N21 C204 C209 109.1(3) . . ?
C205 C204 C209 120.8(3) . . ?
C206 C205 C204 117.1(3) . . ?
C205 C206 C207 121.6(3) . . ?
C208 C207 C206 122.2(4) . . ?
C207 C208 C209 117.0(4) . . ?
N22 C209 C208 133.7(3) . . ?
N22 C209 C204 105.0(3) . . ?
C208 C209 C204 121.2(3) . . ?
N22 C210 C211 111.3(3) . . ?
N22 C210 C212 110.7(3) . . ?
C211 C210 C212 112.7(3) . . ?
N31 C303 N32 111.5(3) . . ?
N31 C303 Si3 113.8(2) . . ?
N32 C303 Si3 134.4(3) . . ?
C305 C304 N31 130.9(3) . . ?
C305 C304 C309 120.4(3) . . ?
N31 C304 C309 108.6(3) . . ?
C306 C305 C304 117.6(3) . . ?
C305 C306 C307 121.7(4) . . ?
C308 C307 C306 121.2(3) . . ?
C307 C308 C309 117.1(3) . . ?
C308 C309 N32 132.3(3) . . ?
C308 C309 C304 121.8(3) . . ?
N32 C309 C304 105.9(3) . . ?
N32 C310 C312 111.3(3) . . ?
N32 C310 C311 111.0(3) . . ?
C312 C310 C311 112.7(3) . . ?
C406 C401 C402 117.6(5) . . ?
C403 C402 C401 119.6(5) . . ?
C404 C403 C402 120.7(5) . . ?
C403 C404 C405 121.1(5) . . ?
C404 C405 C406 119.8(5) . . ?
C405 C406 C401 121.0(5) . . ?

_refine_diff_density_max         0.711
_refine_diff_density_min         -0.972
_refine_diff_density_rms         0.116

_shelx_res_file                  
; 
  
    nibr1mr.res created by SHELXL-2014/7 
  
  
TITL Tism(benz,iPr)NiBr [nibr1mr] in P2(1)/c 
CELL 0.71073  12.70190  18.81920  18.91520  90.0000 105.6303  90.0000 
ZERR    4.00   0.00320   0.00480   0.00480   0.0000   0.0040   0.0000 
LATT  1 
SYMM -X, 0.5+Y, 0.5-Z 
SFAC C H N SI NI BR 
UNIT 172 228 24 12 4 4 
TEMP -143.140 
SIZE 0.06 0.18 0.24 
  
L.S. 40 
BOND 
FMAP 2 
PLAN 20 
WPDB -1 
  
ACTA 
  
REM EXTI 0.00000 
WGHT    0.046700 
FVAR       0.07127 
NI    5    0.297873    0.735136    0.196572    11.00000    0.02088    0.01624 = 
         0.01213    0.00064    0.00655    0.00184 
BR    6    0.229675    0.749753    0.305575    11.00000    0.05295    0.02372 = 
         0.02736    0.00279    0.02692    0.00371 
SI1   4    0.179646    0.637725    0.058162    11.00000    0.02511    0.02201 = 
         0.01406   -0.00131    0.00365    0.00137 
SI2   4    0.385907    0.729634    0.056649    11.00000    0.02288    0.02115 = 
         0.01186    0.00066    0.00626    0.00344 
SI3   4    0.163896    0.803859    0.048126    11.00000    0.02409    0.02215 = 
         0.01305    0.00059    0.00556    0.00567 
N11   3    0.298270    0.622446    0.203075    11.00000    0.02319    0.01702 = 
         0.01532   -0.00092    0.00806    0.00187 
N12   3    0.269267    0.513189    0.155860    11.00000    0.03178    0.01580 = 
         0.01958   -0.00419    0.00336   -0.00004 
N21   3    0.461266    0.734414    0.210839    11.00000    0.02438    0.01590 = 
         0.01380    0.00173    0.00563    0.00178 
N22   3    0.607986    0.730986    0.167532    11.00000    0.01923    0.02784 = 
         0.01576    0.00298    0.00525    0.00510 
N31   3    0.295193    0.846373    0.181095    11.00000    0.02185    0.01840 = 
         0.01454    0.00055    0.00723    0.00404 
N32   3    0.253814    0.945750    0.113878    11.00000    0.02548    0.01431 = 
         0.01945    0.00277    0.00840    0.00446 
C1    1    0.250745    0.724122    0.074801    11.00000    0.02179    0.01790 = 
         0.01488    0.00228    0.00282    0.00227 
C101  1    0.035526    0.634193    0.066097    11.00000    0.02997    0.03396 = 
         0.03681    0.00108    0.00566   -0.00139 
AFIX 137 
H10A  2   -0.013147    0.658420    0.023935    11.00000   -1.50000 
H10B  2    0.031732    0.657802    0.111525    11.00000   -1.50000 
H10C  2    0.012778    0.584515    0.066972    11.00000   -1.50000 
AFIX   0 
C102  1    0.174628    0.590166   -0.030412    11.00000    0.04372    0.03379 = 
         0.01948   -0.00577    0.00333   -0.00348 
AFIX 137 
H10D  2    0.164580    0.624902   -0.070279    11.00000   -1.50000 
H10E  2    0.113452    0.556541   -0.041595    11.00000   -1.50000 
H10F  2    0.243243    0.564333   -0.025404    11.00000   -1.50000 
AFIX   0 
C103  1    0.255306    0.584871    0.142048    11.00000    0.02244    0.01775 = 
         0.01772   -0.00173    0.00848   -0.00084 
C104  1    0.341936    0.573511    0.258543    11.00000    0.01855    0.01840 = 
         0.01468    0.00305    0.00655    0.00205 
C105  1    0.392743    0.584399    0.332761    11.00000    0.01915    0.01639 = 
         0.02233   -0.00129    0.00725   -0.00056 
AFIX  43 
H10G  2    0.400691    0.630747    0.353425    11.00000   -1.20000 
AFIX   0 
C106  1    0.431274    0.525071    0.375338    11.00000    0.02068    0.02885 = 
         0.01720    0.00254    0.00041   -0.00170 
AFIX  43 
H10H  2    0.465549    0.531008    0.426219    11.00000   -1.20000 
AFIX   0 
C107  1    0.420938    0.456629    0.345229    11.00000    0.02425    0.02432 = 
         0.02721    0.00911    0.00348    0.00151 
AFIX  43 
H10I  2    0.450966    0.417389    0.375586    11.00000   -1.20000 
AFIX   0 
C108  1    0.367971    0.445140    0.272319    11.00000    0.02915    0.01868 = 
         0.02863   -0.00090    0.00489    0.00202 
AFIX  43 
H10J  2    0.359897    0.398625    0.252056    11.00000   -1.20000 
AFIX   0 
C109  1    0.326582    0.504495    0.229312    11.00000    0.02180    0.01784 = 
         0.01698   -0.00088    0.00217    0.00042 
C110  1    0.213350    0.456692    0.104025    11.00000    0.03225    0.02124 = 
         0.02200   -0.00713   -0.00041   -0.00029 
AFIX  13 
H11A  2    0.166303    0.480904    0.059610    11.00000   -1.20000 
AFIX   0 
C111  1    0.296619    0.412019    0.079033    11.00000    0.04499    0.02735 = 
         0.03336   -0.01344    0.00368    0.00059 
AFIX 137 
H11B  2    0.341953    0.443037    0.057699    11.00000   -1.50000 
H11C  2    0.258343    0.377633    0.042087    11.00000   -1.50000 
H11D  2    0.343155    0.386633    0.121227    11.00000   -1.50000 
AFIX   0 
C112  1    0.138217    0.412973    0.137882    11.00000    0.03840    0.02637 = 
         0.03791   -0.00261   -0.00231   -0.00822 
AFIX 137 
H11E  2    0.087594    0.444725    0.153514    11.00000   -1.50000 
H11F  2    0.182192    0.386820    0.180458    11.00000   -1.50000 
H11G  2    0.096599    0.379288    0.101426    11.00000   -1.50000 
AFIX   0 
C201  1    0.426170    0.651232    0.007443    11.00000    0.02946    0.03925 = 
         0.02924   -0.00772    0.01022    0.00076 
AFIX 137 
H20A  2    0.375248    0.646930   -0.041539    11.00000   -1.50000 
H20B  2    0.423693    0.607762    0.035476    11.00000   -1.50000 
H20C  2    0.500479    0.658291    0.002839    11.00000   -1.50000 
AFIX   0 
C202  1    0.412125    0.811185    0.006725    11.00000    0.02440    0.03447 = 
         0.01666    0.00668    0.00542    0.00405 
AFIX 137 
H20D  2    0.367773    0.809261   -0.044404    11.00000   -1.50000 
H20E  2    0.489721    0.813272    0.008041    11.00000   -1.50000 
H20F  2    0.392560    0.853575    0.030489    11.00000   -1.50000 
AFIX   0 
C203  1    0.494766    0.732801    0.149942    11.00000    0.02066    0.01505 = 
         0.01771    0.00206    0.00697    0.00186 
C204  1    0.553723    0.732798    0.270245    11.00000    0.02773    0.01420 = 
         0.01628    0.00176    0.00368   -0.00123 
C205  1    0.562762    0.732942    0.345969    11.00000    0.02893    0.01790 = 
         0.01620    0.00045    0.00710   -0.00038 
AFIX  43 
H20G  2    0.500079    0.736249    0.364097    11.00000   -1.20000 
AFIX   0 
C206  1    0.666944    0.728058    0.392980    11.00000    0.04143    0.02204 = 
         0.01261    0.00100    0.00168   -0.00246 
AFIX  43 
H20H  2    0.675766    0.727475    0.444471    11.00000   -1.20000 
AFIX   0 
C207  1    0.759561    0.723958    0.366537    11.00000    0.02935    0.02437 = 
         0.02369    0.00072   -0.00375   -0.00003 
AFIX  43 
H20I  2    0.829499    0.720173    0.400701    11.00000   -1.20000 
AFIX   0 
C208  1    0.752745    0.725225    0.292653    11.00000    0.02312    0.02717 = 
         0.02457    0.00062    0.00229   -0.00013 
AFIX  43 
H20J  2    0.816232    0.722927    0.275301    11.00000   -1.20000 
AFIX   0 
C209  1    0.647681    0.730068    0.244122    11.00000    0.02405    0.01721 = 
         0.01932    0.00120    0.00637   -0.00111 
C210  1    0.674458    0.729890    0.114629    11.00000    0.02545    0.03809 = 
         0.01910    0.00141    0.01030    0.00481 
AFIX  13 
H21A  2    0.623074    0.734140    0.064430    11.00000   -1.20000 
AFIX   0 
C211  1    0.751868    0.793532    0.125520    11.00000    0.02875    0.05271 = 
         0.03672    0.00373    0.01548   -0.00597 
AFIX 137 
H21B  2    0.709833    0.837540    0.123237    11.00000   -1.50000 
H21C  2    0.789864    0.793897    0.086783    11.00000   -1.50000 
H21D  2    0.805556    0.789980    0.173527    11.00000   -1.50000 
AFIX   0 
C212  1    0.734191    0.658669    0.117844    11.00000    0.04187    0.05329 = 
         0.03634    0.00087    0.02187    0.01650 
AFIX 137 
H21E  2    0.680512    0.620202    0.104319    11.00000   -1.50000 
H21F  2    0.780457    0.650730    0.167768    11.00000   -1.50000 
H21G  2    0.779783    0.659554    0.083499    11.00000   -1.50000 
AFIX   0 
C301  1    0.030666    0.804478    0.072960    11.00000    0.02626    0.02680 = 
         0.03018   -0.00040    0.00611    0.00418 
AFIX 137 
H30A  2   -0.022028    0.774062    0.038782    11.00000   -1.50000 
H30B  2    0.002373    0.853149    0.069988    11.00000   -1.50000 
H30C  2    0.041992    0.786546    0.123096    11.00000   -1.50000 
AFIX   0 
C302  1    0.128547    0.831223   -0.050476    11.00000    0.04550    0.03185 = 
         0.01903    0.00308    0.00864    0.01478 
AFIX 137 
H30D  2    0.110502    0.789017   -0.081756    11.00000   -1.50000 
H30E  2    0.191108    0.855662   -0.060517    11.00000   -1.50000 
H30F  2    0.065497    0.863335   -0.060851    11.00000   -1.50000 
AFIX   0 
C303  1    0.244356    0.872912    0.115209    11.00000    0.02139    0.01787 = 
         0.01461    0.00163    0.00763    0.00499 
C304  1    0.338650    0.904278    0.225984    11.00000    0.02047    0.01852 = 
         0.01853    0.00271    0.00925    0.00234 
C305  1    0.396014    0.907317    0.299762    11.00000    0.02812    0.02247 = 
         0.02080    0.00215    0.01022    0.00077 
AFIX  43 
H30G  2    0.411522    0.865489    0.328837    11.00000   -1.20000 
AFIX   0 
C306  1    0.429639    0.973302    0.329268    11.00000    0.02710    0.03027 = 
         0.02139   -0.00398    0.00495    0.00203 
AFIX  43 
H30H  2    0.467490    0.976832    0.379831    11.00000   -1.20000 
AFIX   0 
C307  1    0.409236    1.035524    0.286286    11.00000    0.02633    0.02109 = 
         0.03489   -0.00427    0.00990   -0.00211 
AFIX  43 
H30I  2    0.435889    1.079795    0.307997    11.00000   -1.20000 
AFIX   0 
C308  1    0.351257    1.033351    0.213238    11.00000    0.02417    0.02039 = 
         0.02857    0.00577    0.00902    0.00522 
AFIX  43 
H30J  2    0.336754    1.075267    0.184246    11.00000   -1.20000 
AFIX   0 
C309  1    0.314917    0.967049    0.183849    11.00000    0.01938    0.01941 = 
         0.02137   -0.00089    0.00837    0.00126 
C310  1    0.197874    0.991678    0.051960    11.00000    0.02800    0.02132 = 
         0.02189    0.00695    0.00612    0.00377 
AFIX  13 
H31A  2    0.156190    0.959846    0.011778    11.00000   -1.20000 
AFIX   0 
C311  1    0.115065    1.039827    0.073268    11.00000    0.02580    0.02625 = 
         0.03953    0.00374    0.00511    0.00781 
AFIX 137 
H31B  2    0.063578    1.010827    0.091214    11.00000   -1.50000 
H31C  2    0.075012    1.067102    0.030286    11.00000   -1.50000 
H31D  2    0.153305    1.072543    0.112018    11.00000   -1.50000 
AFIX   0 
C312  1    0.279293    1.032663    0.022036    11.00000    0.03025    0.03402 = 
         0.02987    0.01290    0.00644    0.00022 
AFIX 137 
H31E  2    0.331088    0.999451    0.009716    11.00000   -1.50000 
H31F  2    0.319117    1.066350    0.059203    11.00000   -1.50000 
H31G  2    0.240283    1.058672   -0.022148    11.00000   -1.50000 
AFIX   0 
C401  1   -0.055650    0.437230    0.262528    11.00000    0.06172    0.04440 = 
         0.08494   -0.02371    0.05602   -0.02217 
AFIX  43 
H40A  2   -0.099577    0.395637    0.256312    11.00000   -1.20000 
AFIX   0 
C402  1   -0.094998    0.499806    0.226471    11.00000    0.02809    0.08930 = 
         0.03884   -0.00232    0.00678    0.00077 
AFIX  43 
H40B  2   -0.166812    0.501695    0.194448    11.00000   -1.20000 
AFIX   0 
C403  1   -0.030115    0.558639    0.237195    11.00000    0.05016    0.06771 = 
         0.07377    0.03284    0.02899    0.02465 
AFIX  43 
H40C  2   -0.058176    0.602116    0.214174    11.00000   -1.20000 
AFIX   0 
C404  1    0.071193    0.555898    0.279170    11.00000    0.05346    0.04674 = 
         0.05745   -0.00560    0.03207   -0.00712 
AFIX  43 
H40D  2    0.116366    0.596814    0.283896    11.00000   -1.20000 
AFIX   0 
C405  1    0.111395    0.496504    0.315188    11.00000    0.02957    0.08384 = 
         0.02803    0.01720    0.00828    0.00773 
AFIX  43 
H40E  2    0.183936    0.495742    0.346235    11.00000   -1.20000 
AFIX   0 
C406  1    0.048438    0.437433    0.307297    11.00000    0.05050    0.05595 = 
         0.09996    0.04815    0.04983    0.03089 
AFIX  43 
H40F  2    0.077183    0.395474    0.333335    11.00000   -1.20000 
  
AFIX   0 
HKLF 4 
  
REM  Tism(benz,iPr)NiBr [nibr1mr] in P2(1)/c 
REM R1 =  0.0620 for    6787 Fo > 4sig(Fo)  and  0.1580 for all   13279 data 
REM    499 parameters refined using      0 restraints 
  
END 
  
WGHT      0.0484      0.0000 
  
REM Highest difference peak  0.711,  deepest hole -0.972,  1-sigma level  0.116 
Q1    1   0.1627  0.7464  0.2663  11.00000  0.05    0.71 
Q2    1   0.4133  0.7247  0.2054  11.00000  0.05    0.62 
Q3    1   0.9922  0.7732  0.2905  11.00000  0.05    0.60 
Q4    1   0.1617  0.7015  0.0497  11.00000  0.05    0.55 
Q5    1   0.3913  0.7733  0.2014  11.00000  0.05    0.54 
Q6    1   0.0833  0.4538  0.3011  11.00000  0.05    0.54 
Q7    1   0.0924  0.8483  0.0564  11.00000  0.05    0.53 
Q8    1   0.2478  0.7288  0.1211  11.00000  0.05    0.52 
Q9    1   0.3181  0.8052  0.2092  11.00000  0.05    0.51 
Q10   1   0.3873  0.7605  0.2264  11.00000  0.05    0.51 
Q11   1   0.3409  0.6621  0.2972  11.00000  0.05    0.50 
Q12   1   0.1995  0.8371  0.0733  11.00000  0.05    0.49 
Q13   1   0.0692  0.7525  0.2827  11.00000  0.05    0.49 
Q14   1   0.3080  0.8728  0.2066  11.00000  0.05    0.49 
Q15   1   0.2633  0.7479 -0.0508  11.00000  0.05    0.48 
Q16   1   0.2923  0.7121  0.1700  11.00000  0.05    0.48 
Q17   1   0.4281  0.6736  0.0484  11.00000  0.05    0.48 
Q18   1   0.3825  0.5851  0.2916  11.00000  0.05    0.48 
Q19   1   0.1899  0.8549  0.0564  11.00000  0.05    0.48 
Q20   1   0.3353  0.9378  0.2105  11.00000  0.05    0.48 
;
_shelx_res_checksum              24309
####################################################################### 
# 
# This file contains crystal structure data downloaded from the 
# Cambridge Structural Database (CSD) hosted by the Cambridge 
# Crystallographic Data Centre (CCDC).
# 
# Full information about CCDC data access policies and citation 
# guidelines are available at http://www.ccdc.cam.ac.uk/access/V1 
# 
# Audit and citation data items may have been added by the CCDC. 
# Please retain this information to preserve the provenance of 
# this file and to allow appropriate attribution of the data. 
# 
#######################################################################

data_mrcus10
_database_code_depnum_ccdc_archive 'CCDC 1529725'
_audit_update_record             
;
2017-01-25 deposited with the CCDC.
2017-03-29 downloaded from the CCDC.
;

_audit_creation_method           SHELXL-2014/7
_shelx_SHELXL_version_number     2014/7
_chemical_name_systematic        ?
_chemical_name_common            ?
_chemical_melting_point          ?
_chemical_formula_moiety         ?
_chemical_formula_sum            'C37 H51 Cu N6 Si3'
_chemical_formula_weight         727.64

loop_
_atom_type_symbol
_atom_type_description
_atom_type_scat_dispersion_real
_atom_type_scat_dispersion_imag
_atom_type_scat_source
C C 0.0033 0.0016 'International Tables Vol C Tables 4.2.6.8 and 6.1.1.4'
H H 0.0000 0.0000 'International Tables Vol C Tables 4.2.6.8 and 6.1.1.4'
N N 0.0061 0.0033 'International Tables Vol C Tables 4.2.6.8 and 6.1.1.4'
Si Si 0.0817 0.0704 'International Tables Vol C Tables 4.2.6.8 and 6.1.1.4'
Cu Cu 0.3201 1.2651 'International Tables Vol C Tables 4.2.6.8 and 6.1.1.4'

_space_group_crystal_system      cubic
_space_group_IT_number           197
_space_group_name_H-M_alt        'I 2 3'
_space_group_name_Hall           'I 2 2 3'

_shelx_space_group_comment       
; 
The symmetry employed for this shelxl refinement is uniquely defined 
by the following loop, which should always be used as a source of 
symmetry information in preference to the above space-group names. 
They are only intended as comments. 
;

loop_
_space_group_symop_operation_xyz
'x, y, z'
'-x, -y, z'
'-x, y, -z'
'x, -y, -z'
'z, x, y'
'z, -x, -y'
'-z, -x, y'
'-z, x, -y'
'y, z, x'
'-y, z, -x'
'y, -z, -x'
'-y, -z, x'
'x+1/2, y+1/2, z+1/2'
'-x+1/2, -y+1/2, z+1/2'
'-x+1/2, y+1/2, -z+1/2'
'x+1/2, -y+1/2, -z+1/2'
'z+1/2, x+1/2, y+1/2'
'z+1/2, -x+1/2, -y+1/2'
'-z+1/2, -x+1/2, y+1/2'
'-z+1/2, x+1/2, -y+1/2'
'y+1/2, z+1/2, x+1/2'
'-y+1/2, z+1/2, -x+1/2'
'y+1/2, -z+1/2, -x+1/2'
'-y+1/2, -z+1/2, x+1/2'

_cell_length_a                   20.1294(17)
_cell_length_b                   20.1294(17)
_cell_length_c                   20.1294(17)
_cell_angle_alpha                90
_cell_angle_beta                 90
_cell_angle_gamma                90
_cell_volume                     8156(2)
_cell_formula_units_Z            8
_cell_measurement_temperature    130(2)
_cell_measurement_reflns_used    7412
_cell_measurement_theta_min      2.48
_cell_measurement_theta_max      22.35

_exptl_crystal_description       cube
_exptl_crystal_colour            yellow
_exptl_crystal_density_meas      ?
_exptl_crystal_density_method    ?
_exptl_crystal_density_diffrn    1.185
_exptl_crystal_F_000             3088
_exptl_transmission_factor_min   ?
_exptl_transmission_factor_max   ?
_exptl_crystal_size_max          0.190
_exptl_crystal_size_mid          0.190
_exptl_crystal_size_min          0.190
_exptl_absorpt_coefficient_mu    0.656
_shelx_estimated_absorpt_T_min   0.886
_shelx_estimated_absorpt_T_max   0.886
_exptl_absorpt_correction_type   empirical
_exptl_absorpt_correction_T_min  0.6910
_exptl_absorpt_correction_T_max  0.7457
_exptl_absorpt_process_details   sadabs
_exptl_absorpt_special_details   ?
_diffrn_ambient_temperature      130(2)
_diffrn_radiation_wavelength     0.71073
_diffrn_radiation_type           MoK\a
_diffrn_source                   ?
_diffrn_measurement_device_type  'Bruker APEX-II CCD'
_diffrn_measurement_method       '\f and \w scans'
_diffrn_detector_area_resol_mean ?
_diffrn_reflns_number            66485
_diffrn_reflns_av_unetI/netI     0.0800
_diffrn_reflns_av_R_equivalents  0.1838
_diffrn_reflns_limit_h_min       -28
_diffrn_reflns_limit_h_max       28
_diffrn_reflns_limit_k_min       -28
_diffrn_reflns_limit_k_max       28
_diffrn_reflns_limit_l_min       -28
_diffrn_reflns_limit_l_max       28
_diffrn_reflns_theta_min         1.431
_diffrn_reflns_theta_max         30.490
_diffrn_reflns_theta_full        25.242
_diffrn_measured_fraction_theta_max 1.000
_diffrn_measured_fraction_theta_full 1.000
_diffrn_reflns_Laue_measured_fraction_max 1.000
_diffrn_reflns_Laue_measured_fraction_full 1.000
_diffrn_reflns_point_group_measured_fraction_max 1.000
_diffrn_reflns_point_group_measured_fraction_full 1.000
_reflns_number_total             4176
_reflns_number_gt                2924
_reflns_threshold_expression     'I > 2\s(I)'
_reflns_Friedel_coverage         0.855
_reflns_Friedel_fraction_max     1.000
_reflns_Friedel_fraction_full    1.000

_reflns_special_details          
; 
 Reflections were merged by SHELXL according to the crystal 
 class for the calculation of statistics and refinement. 
  
 Structure factors included contributions from the .fab file. 
  
 _reflns_Friedel_fraction is defined as the number of unique 
 Friedel pairs measured divided by the number that would be 
 possible theoretically, ignoring centric projections and 
 systematic absences. 
;

_computing_data_collection       'Bruker APEX2'
_computing_cell_refinement       'Bruker SAINT'
_computing_data_reduction        'Bruker SAINT'
_computing_structure_solution    'SHELXS-97 (Sheldrick, 2008)'
_computing_structure_refinement  'SHELXL-2014/7 (Sheldrick, 2014)'
_computing_molecular_graphics    'Bruker SHELXTL'
_computing_publication_material  'Bruker SHELXTL'
_refine_special_details          ?
_refine_ls_structure_factor_coef Fsqd
_refine_ls_matrix_type           full
_refine_ls_weighting_scheme      calc
_refine_ls_weighting_details     
'w=1/[\s^2^(Fo^2^)+(0.0534P)^2^] where P=(Fo^2^+2Fc^2^)/3'
_atom_sites_solution_primary     ?
_atom_sites_solution_secondary   ?
_atom_sites_solution_hydrogens   geom
_refine_ls_hydrogen_treatment    constr
_refine_ls_extinction_method     none
_refine_ls_extinction_coef       .
_refine_ls_abs_structure_details 
; 
 Flack x determined using 1064 quotients [(I+)-(I-)]/[(I+)+(I-)] 
 (Parsons, Flack and Wagner, Acta Cryst. B69 (2013) 249-259). 
;
_refine_ls_abs_structure_Flack   -0.011(14)
_chemical_absolute_configuration ?
_refine_ls_number_reflns         4176
_refine_ls_number_parameters     145
_refine_ls_number_restraints     0
_refine_ls_R_factor_all          0.0874
_refine_ls_R_factor_gt           0.0511
_refine_ls_wR_factor_ref         0.1177
_refine_ls_wR_factor_gt          0.1043
_refine_ls_goodness_of_fit_ref   1.022
_refine_ls_restrained_S_all      1.022
_refine_ls_shift/su_max          0.000
_refine_ls_shift/su_mean         0.000

loop_
_atom_site_label
_atom_site_type_symbol
_atom_site_fract_x
_atom_site_fract_y
_atom_site_fract_z
_atom_site_U_iso_or_equiv
_atom_site_adp_type
_atom_site_occupancy
_atom_site_site_symmetry_order
_atom_site_calc_flag
_atom_site_refinement_flags_posn
_atom_site_refinement_flags_adp
_atom_site_refinement_flags_occupancy
_atom_site_disorder_assembly
_atom_site_disorder_group
Cu Cu 0.24347(2) 0.24347(2) 0.24347(2) 0.0250(2) Uani 1 3 d S T P . .
Si1 Si 0.23164(5) 0.10608(5) 0.17649(5) 0.0230(2) Uani 1 1 d . . . . .
N11 N 0.29716(16) 0.16850(16) 0.28235(16) 0.0226(7) Uani 1 1 d . . . . .
N12 N 0.33292(17) 0.06402(16) 0.27772(16) 0.0243(7) Uani 1 1 d . . . . .
C1 C 0.17803(19) 0.17803(19) 0.17803(19) 0.0227(14) Uani 1 3 d S T P . .
C101 C 0.2938(2) 0.1049(2) 0.1073(2) 0.0324(10) Uani 1 1 d . . . . .
H10A H 0.2718 0.0916 0.0660 0.049 Uiso 1 1 calc R U . . .
H10B H 0.3291 0.0732 0.1178 0.049 Uiso 1 1 calc R U . . .
H10C H 0.3129 0.1494 0.1019 0.049 Uiso 1 1 calc R U . . .
C102 C 0.1887(2) 0.0232(2) 0.1754(2) 0.0336(10) Uani 1 1 d . . . . .
H10D H 0.1465 0.0271 0.1516 0.050 Uiso 1 1 calc R U . . .
H10E H 0.1802 0.0087 0.2212 0.050 Uiso 1 1 calc R U . . .
H10F H 0.2170 -0.0095 0.1531 0.050 Uiso 1 1 calc R U . . .
C103 C 0.28941(18) 0.10997(18) 0.2525(2) 0.0226(8) Uani 1 1 d . . . . .
C104 C 0.3467(2) 0.1605(2) 0.32818(19) 0.0244(9) Uani 1 1 d . . . . .
C105 C 0.3739(2) 0.2061(2) 0.3721(2) 0.0285(10) Uani 1 1 d . . . . .
H10G H 0.3582 0.2505 0.3735 0.034 Uiso 1 1 calc R U . . .
C106 C 0.4242(2) 0.1854(2) 0.4138(2) 0.0326(10) Uani 1 1 d . . . . .
H10H H 0.4439 0.2160 0.4438 0.039 Uiso 1 1 calc R U . . .
C107 C 0.4464(2) 0.1196(2) 0.4120(2) 0.0348(11) Uani 1 1 d . . . . .
H10I H 0.4808 0.1064 0.4415 0.042 Uiso 1 1 calc R U . . .
C108 C 0.4201(2) 0.0734(2) 0.3691(2) 0.0328(10) Uani 1 1 d . . . . .
H10J H 0.4355 0.0288 0.3685 0.039 Uiso 1 1 calc R U . . .
C109 C 0.36998(19) 0.0947(2) 0.3268(2) 0.0245(9) Uani 1 1 d . . . . .
C110 C 0.3383(2) -0.0060(2) 0.2568(2) 0.0299(9) Uani 1 1 d . . . . .
H11A H 0.3087 -0.0116 0.2173 0.036 Uiso 1 1 calc R U . . .
C111 C 0.4081(2) -0.0218(2) 0.2340(3) 0.0419(11) Uani 1 1 d . . . . .
H11B H 0.4105 -0.0685 0.2203 0.063 Uiso 1 1 calc R U . . .
H11C H 0.4197 0.0068 0.1963 0.063 Uiso 1 1 calc R U . . .
H11D H 0.4393 -0.0139 0.2705 0.063 Uiso 1 1 calc R U . . .
C112 C 0.3127(3) -0.0519(2) 0.3097(3) 0.0441(13) Uani 1 1 d . . . . .
H11E H 0.2680 -0.0381 0.3229 0.066 Uiso 1 1 calc R U . . .
H11F H 0.3423 -0.0503 0.3483 0.066 Uiso 1 1 calc R U . . .
H11G H 0.3112 -0.0974 0.2923 0.066 Uiso 1 1 calc R U . . .

loop_
_atom_site_aniso_label
_atom_site_aniso_U_11
_atom_site_aniso_U_22
_atom_site_aniso_U_33
_atom_site_aniso_U_23
_atom_site_aniso_U_13
_atom_site_aniso_U_12
Cu 0.0250(2) 0.0250(2) 0.0250(2) -0.0014(2) -0.0014(2) -0.0014(2)
Si1 0.0239(6) 0.0228(5) 0.0225(6) -0.0023(4) -0.0021(4) -0.0003(4)
N11 0.0217(17) 0.0249(18) 0.0211(16) -0.0009(14) 0.0006(13) -0.0018(14)
N12 0.0236(17) 0.0230(17) 0.0264(18) -0.0005(14) -0.0031(14) 0.0003(14)
C1 0.0227(14) 0.0227(14) 0.0227(14) -0.0019(16) -0.0019(16) -0.0019(16)
C101 0.032(2) 0.037(3) 0.028(2) 0.000(2) -0.0027(19) 0.005(2)
C102 0.031(2) 0.024(2) 0.045(3) -0.008(2) -0.009(2) 0.0002(18)
C103 0.0217(18) 0.0246(19) 0.0215(19) -0.0008(17) -0.0009(16) -0.0018(15)
C104 0.022(2) 0.031(2) 0.0195(19) -0.0029(16) 0.0005(16) -0.0039(17)
C105 0.027(2) 0.033(2) 0.026(2) -0.0055(18) 0.0020(18) -0.0023(19)
C106 0.027(2) 0.042(3) 0.029(2) -0.005(2) -0.0030(18) -0.003(2)
C107 0.025(2) 0.052(3) 0.028(2) 0.000(2) -0.0073(18) 0.004(2)
C108 0.024(2) 0.042(3) 0.032(2) 0.001(2) -0.0025(19) 0.0050(19)
C109 0.0206(19) 0.030(2) 0.023(2) 0.0008(17) 0.0013(16) -0.0001(16)
C110 0.028(2) 0.026(2) 0.036(2) -0.009(2) -0.0061(19) 0.0012(16)
C111 0.036(3) 0.040(3) 0.049(3) -0.014(2) -0.002(2) 0.003(2)
C112 0.046(3) 0.028(2) 0.059(3) 0.010(2) -0.006(3) -0.002(2)

_geom_special_details            
; 
 All esds (except the esd in the dihedral angle between two l.s. planes) 
 are estimated using the full covariance matrix.  The cell esds are taken 
 into account individually in the estimation of esds in distances, angles 
 and torsion angles; correlations between esds in cell parameters are only 
 used when they are defined by crystal symmetry.  An approximate (isotropic) 
 treatment of cell esds is used for estimating esds involving l.s. planes. 
;

loop_
_geom_bond_atom_site_label_1
_geom_bond_atom_site_label_2
_geom_bond_distance
_geom_bond_site_symmetry_2
_geom_bond_publ_flag
Cu N11 2.014(3) 9 ?
Cu N11 2.014(3) 5 ?
Cu N11 2.014(3) . ?
Cu C1 2.281(7) . ?
Si1 C1 1.8064(14) . ?
Si1 C101 1.872(5) . ?
Si1 C102 1.879(4) . ?
Si1 C103 1.923(4) . ?
N11 C103 1.332(5) . ?
N11 C104 1.368(5) . ?
N12 C103 1.372(5) . ?
N12 C109 1.384(5) . ?
N12 C110 1.476(5) . ?
C1 Si1 1.8064(14) 9 ?
C1 Si1 1.8064(14) 5 ?
C104 C105 1.387(6) . ?
C104 C109 1.404(6) . ?
C105 C106 1.379(6) . ?
C106 C107 1.397(6) . ?
C107 C108 1.376(6) . ?
C108 C109 1.388(6) . ?
C110 C112 1.502(6) . ?
C110 C111 1.510(6) . ?

loop_
_geom_angle_atom_site_label_1
_geom_angle_atom_site_label_2
_geom_angle_atom_site_label_3
_geom_angle
_geom_angle_site_symmetry_1
_geom_angle_site_symmetry_3
_geom_angle_publ_flag
N11 Cu N11 118.98(3) 9 5 ?
N11 Cu N11 118.98(3) 9 . ?
N11 Cu N11 118.98(3) 5 . ?
N11 Cu C1 95.83(9) 9 . ?
N11 Cu C1 95.83(9) 5 . ?
N11 Cu C1 95.83(9) . . ?
C1 Si1 C101 114.95(15) . . ?
C1 Si1 C102 115.9(2) . . ?
C101 Si1 C102 106.7(2) . . ?
C1 Si1 C103 108.4(2) . . ?
C101 Si1 C103 100.85(19) . . ?
C102 Si1 C103 108.86(19) . . ?
C103 N11 C104 106.6(3) . . ?
C103 N11 Cu 115.1(3) . . ?
C104 N11 Cu 137.9(3) . . ?
C103 N12 C109 107.9(3) . . ?
C103 N12 C110 125.8(3) . . ?
C109 N12 C110 126.2(3) . . ?
Si1 C1 Si1 118.39(9) 9 5 ?
Si1 C1 Si1 118.39(9) 9 . ?
Si1 C1 Si1 118.39(9) 5 . ?
Si1 C1 Cu 97.4(2) 9 . ?
Si1 C1 Cu 97.4(2) 5 . ?
Si1 C1 Cu 97.4(2) . . ?
N11 C103 N12 110.7(3) . . ?
N11 C103 Si1 117.8(3) . . ?
N12 C103 Si1 130.8(3) . . ?
N11 C104 C105 129.7(4) . . ?
N11 C104 C109 110.0(3) . . ?
C105 C104 C109 120.3(4) . . ?
C106 C105 C104 118.5(4) . . ?
C105 C106 C107 120.3(4) . . ?
C108 C107 C106 122.3(4) . . ?
C107 C108 C109 117.0(4) . . ?
N12 C109 C108 133.7(4) . . ?
N12 C109 C104 104.8(3) . . ?
C108 C109 C104 121.5(4) . . ?
N12 C110 C112 111.1(4) . . ?
N12 C110 C111 110.9(3) . . ?
C112 C110 C111 113.9(4) . . ?

loop_
_geom_torsion_atom_site_label_1
_geom_torsion_atom_site_label_2
_geom_torsion_atom_site_label_3
_geom_torsion_atom_site_label_4
_geom_torsion
_geom_torsion_site_symmetry_1
_geom_torsion_site_symmetry_2
_geom_torsion_site_symmetry_3
_geom_torsion_site_symmetry_4
_geom_torsion_publ_flag
C101 Si1 C1 Si1 167.7(3) . . . 9 ?
C102 Si1 C1 Si1 42.3(4) . . . 9 ?
C103 Si1 C1 Si1 -80.4(4) . . . 9 ?
C101 Si1 C1 Si1 12.7(5) . . . 5 ?
C102 Si1 C1 Si1 -112.7(3) . . . 5 ?
C103 Si1 C1 Si1 124.6(3) . . . 5 ?
C101 Si1 C1 Cu -89.81(19) . . . . ?
C102 Si1 C1 Cu 144.78(18) . . . . ?
C103 Si1 C1 Cu 22.09(13) . . . . ?
C104 N11 C103 N12 -0.1(4) . . . . ?
Cu N11 C103 N12 173.6(2) . . . . ?
C104 N11 C103 Si1 -171.8(3) . . . . ?
Cu N11 C103 Si1 1.9(4) . . . . ?
C109 N12 C103 N11 0.6(4) . . . . ?
C110 N12 C103 N11 179.8(3) . . . . ?
C109 N12 C103 Si1 170.9(3) . . . . ?
C110 N12 C103 Si1 -9.9(6) . . . . ?
C103 N11 C104 C105 179.9(4) . . . . ?
Cu N11 C104 C105 8.3(7) . . . . ?
C103 N11 C104 C109 -0.4(4) . . . . ?
Cu N11 C104 C109 -171.9(3) . . . . ?
N11 C104 C105 C106 -179.9(4) . . . . ?
C109 C104 C105 C106 0.4(6) . . . . ?
C104 C105 C106 C107 -0.8(7) . . . . ?
C105 C106 C107 C108 0.6(7) . . . . ?
C106 C107 C108 C109 0.1(7) . . . . ?
C103 N12 C109 C108 179.4(4) . . . . ?
C110 N12 C109 C108 0.3(7) . . . . ?
C103 N12 C109 C104 -0.8(4) . . . . ?
C110 N12 C109 C104 -180.0(4) . . . . ?
C107 C108 C109 N12 179.2(4) . . . . ?
C107 C108 C109 C104 -0.6(6) . . . . ?
N11 C104 C109 N12 0.7(4) . . . . ?
C105 C104 C109 N12 -179.5(4) . . . . ?
N11 C104 C109 C108 -179.4(4) . . . . ?
C105 C104 C109 C108 0.3(6) . . . . ?
C103 N12 C110 C112 -109.1(5) . . . . ?
C109 N12 C110 C112 69.9(5) . . . . ?
C103 N12 C110 C111 123.1(4) . . . . ?
C109 N12 C110 C111 -57.9(5) . . . . ?

_refine_diff_density_max         0.377
_refine_diff_density_min         -0.407
_refine_diff_density_rms         0.063

_shelx_res_file                  
; 
  
    mrcus10.res created by SHELXL-2014/7 
  
  
TITL Tism(benz,iPr)Cu N3C [mrcus10] in I23 
CELL 0.71073  20.12937  20.12937  20.12937  90.0000  90.0000  90.0000 
ZERR   8.00   0.00170   0.00170   0.00170   0.0000   0.0000   0.0000 
LATT -2 
SYMM -X, -Y, Z 
SYMM -X, Y, -Z 
SYMM X, -Y, -Z 
SYMM Z, X, Y 
SYMM Z, -X, -Y 
SYMM -Z, -X, Y 
SYMM -Z, X, -Y 
SYMM Y, Z, X 
SYMM -Y, Z, -X 
SYMM Y, -Z, -X 
SYMM -Y, -Z, X 
SFAC C H N SI CU 
UNIT 296 408 48 24 8 
TEMP -143.460 
SIZE 0.19 0.19 0.19 
  
L.S. 5 0    4 
BOND 
FMAP 2 
PLAN 20 
  
ACTA 
WPDB -1 
CONF 
  
ABIN 
REM EXTI    0.000000 
WGHT    0.053400 
FVAR       0.04832 
CU    5    0.243465    0.243465    0.243465    10.33333    0.02499    0.02499 = 
         0.02499   -0.00139   -0.00139   -0.00139 
SI1   4    0.231638    0.106077    0.176488    11.00000    0.02389    0.02279 = 
         0.02245   -0.00232   -0.00213   -0.00026 
N11   3    0.297161    0.168503    0.282346    11.00000    0.02173    0.02487 = 
         0.02112   -0.00094    0.00061   -0.00176 
N12   3    0.332918    0.064019    0.277722    11.00000    0.02355    0.02297 = 
         0.02642   -0.00048   -0.00309    0.00027 
C1    1    0.178033    0.178033    0.178033    10.33333    0.02266    0.02266 = 
         0.02266   -0.00188   -0.00188   -0.00188 
C101  1    0.293759    0.104918    0.107299    11.00000    0.03199    0.03732 = 
         0.02795    0.00004   -0.00266    0.00493 
AFIX 137 
H10A  2    0.271756    0.091621    0.065955    11.00000   -1.50000 
H10B  2    0.329143    0.073166    0.117789    11.00000   -1.50000 
H10C  2    0.312901    0.149359    0.101930    11.00000   -1.50000 
AFIX   0 
C102  1    0.188706    0.023183    0.175445    11.00000    0.03108    0.02446 = 
         0.04521   -0.00820   -0.00908    0.00016 
AFIX 137 
H10D  2    0.146467    0.027083    0.151551    11.00000   -1.50000 
H10E  2    0.180219    0.008727    0.221153    11.00000   -1.50000 
H10F  2    0.217042   -0.009489    0.153088    11.00000   -1.50000 
AFIX   0 
C103  1    0.289406    0.109970    0.252453    11.00000    0.02169    0.02460 = 
         0.02150   -0.00078   -0.00095   -0.00184 
C104  1    0.346711    0.160472    0.328183    11.00000    0.02242    0.03131 = 
         0.01949   -0.00290    0.00046   -0.00388 
C105  1    0.373880    0.206055    0.372124    11.00000    0.02687    0.03272 = 
         0.02605   -0.00551    0.00202   -0.00233 
AFIX  43 
H10G  2    0.358179    0.250541    0.373496    11.00000   -1.20000 
AFIX   0 
C106  1    0.424202    0.185382    0.413795    11.00000    0.02672    0.04174 = 
         0.02927   -0.00546   -0.00297   -0.00343 
AFIX  43 
H10H  2    0.443881    0.215997    0.443842    11.00000   -1.20000 
AFIX   0 
C107  1    0.446372    0.119617    0.412020    11.00000    0.02458    0.05196 = 
         0.02798    0.00021   -0.00726    0.00360 
AFIX  43 
H10I  2    0.480800    0.106388    0.441465    11.00000   -1.20000 
AFIX   0 
C108  1    0.420072    0.073354    0.369111    11.00000    0.02395    0.04209 = 
         0.03224    0.00053   -0.00254    0.00501 
AFIX  43 
H10J  2    0.435515    0.028762    0.368456    11.00000   -1.20000 
AFIX   0 
C109  1    0.369977    0.094742    0.326828    11.00000    0.02060    0.03019 = 
         0.02284    0.00076    0.00133   -0.00010 
C110  1    0.338349   -0.006020    0.256756    11.00000    0.02834    0.02562 = 
         0.03585   -0.00887   -0.00607    0.00125 
AFIX  13 
H11A  2    0.308706   -0.011571    0.217279    11.00000   -1.20000 
AFIX   0 
C111  1    0.408078   -0.021803    0.233982    11.00000    0.03600    0.04038 = 
         0.04939   -0.01428   -0.00175    0.00330 
AFIX  33 
H11B  2    0.410516   -0.068470    0.220324    11.00000   -1.50000 
H11C  2    0.419702    0.006760    0.196309    11.00000   -1.50000 
H11D  2    0.439259   -0.013942    0.270535    11.00000   -1.50000 
AFIX   0 
C112  1    0.312713   -0.051937    0.309669    11.00000    0.04578    0.02783 = 
         0.05864    0.01015   -0.00553   -0.00240 
AFIX 137 
H11E  2    0.267956   -0.038075    0.322893    11.00000   -1.50000 
H11F  2    0.342290   -0.050294    0.348305    11.00000   -1.50000 
H11G  2    0.311163   -0.097407    0.292340    11.00000   -1.50000 
  
AFIX   0 
HKLF 4 
  
REM  Tism(benz,iPr)Cu N3C [mrcus10] in I23 
REM R1 =  0.0511 for    2924 Fo > 4sig(Fo)  and  0.0874 for all    4176 data 
REM    145 parameters refined using      0 restraints 
  
END 
  
WGHT      0.0490      1.0402 
  
REM Highest difference peak  0.377,  deepest hole -0.407,  1-sigma level  0.063 
Q1    1   0.2640  0.1908  0.2674  11.00000  0.05    0.38 
Q2    1   0.2518  0.1784  0.2512  11.00000  0.05    0.33 
Q3    1   0.2089  0.0581  0.1879  11.00000  0.05    0.32 
Q4    1   0.2786  0.2010  0.2707  11.00000  0.05    0.31 
Q5    1   0.2824  0.2824  0.2824  10.33333  0.05    0.31 
Q6    1   0.2403  0.1863  0.2409  11.00000  0.05    0.27 
Q7    1   0.2665  0.3007  0.2683  11.00000  0.05    0.27 
Q8    1   0.2035  0.2035  0.2035  10.33333  0.05    0.27 
Q9    1   0.1756  0.1761  0.2404  11.00000  0.05    0.26 
Q10   1   0.2628  0.1194  0.2259  11.00000  0.05    0.26 
Q11   1   0.2197  0.2180  0.1948  11.00000  0.05    0.26 
Q12   1   0.3092  0.2245  0.2798  11.00000  0.05    0.26 
Q13   1   0.3497 -0.0429  0.2832  11.00000  0.05    0.25 
Q14   1   0.3657 -0.0436  0.2767  11.00000  0.05    0.24 
Q15   1   0.1381  0.1889  0.1943  11.00000  0.05    0.24 
Q16   1   0.2993  0.2516  0.2398  11.00000  0.05    0.24 
Q17   1   0.2420  0.1843  0.2970  11.00000  0.05    0.24 
Q18   1   0.2559  0.1205  0.1310  11.00000  0.05    0.23 
Q19   1   0.2047  0.2078  0.2706  11.00000  0.05    0.23 
Q20   1   0.3725 -0.0030  0.2413  11.00000  0.05    0.23 
;
_shelx_res_checksum              43079

_shelx_fab_file                  
; 
    0    1    1     85.44     -0.85 
    0    0    2     82.40     -1.26 
    1    1    2     57.53      4.33 
    2    2    2     37.19     10.38 
    0    2    2     56.27     -1.16 
    1    0    3     40.49     -0.30 
    2    1    3     25.34      5.61 
    0    1    3     35.42      0.12 
    1    2    3     30.02      5.30 
    2    3    3     10.54      6.79 
    0    3    3     20.93      0.41 
    0    0    4     29.14     -0.81 
    2    0    4     21.76     -0.66 
    3    1    4     14.59      1.90 
    1    1    4     23.42      1.21 
    2    2    4     12.52      5.10 
    0    2    4     22.31     -0.58 
    3    3    4      0.27      4.22 
    1    3    4     12.00      2.44 
    4    4    4     -6.27      6.42 
    2    4    4      1.25      5.72 
    0    4    4      9.80     -0.55 
    1    0    5     15.38     -0.45 
    3    0    5      7.45     -0.34 
    4    1    5      1.77      1.09 
    2    1    5      6.46     -0.24 
    0    1    5      9.47      0.42 
    3    2    5      2.21      1.59 
    1    2    5     11.61     -0.10 
    4    3    5     -3.88      3.00 
    2    3    5      0.62      1.98 
    0    3    5      5.86      0.31 
    3    4    5     -3.41      4.40 
    1    4    5      4.53      2.18 
    4    5    5     -6.11      3.64 
    2    5    5     -2.83      3.48 
    0    5    5     -0.30     -0.04 
    0    0    6      8.82     -0.37 
    2    0    6      4.65     -0.40 
    4    0    6     -1.17     -0.24 
    5    1    6     -2.27      1.98 
    3    1    6      2.65      0.18 
    1    1    6      7.36     -0.76 
    4    2    6     -2.27      3.82 
    2    2    6      1.36      1.90 
    0    2    6      4.55     -0.28 
    5    3    6     -4.97      4.80 
    3    3    6     -1.82      3.53 
    1    3    6      0.75      1.39 
    4    4    6     -5.12      5.59 
    2    4    6     -2.85      5.62 
    0    4    6     -0.95     -0.14 
    5    5    6     -7.24      5.10 
    3    5    6     -5.60      4.45 
    1    5    6     -3.46      2.28 
    6    6    6     -4.79      4.33 
    4    6    6     -6.05      4.70 
    2    6    6     -3.94      3.31 
    0    6    6     -2.67     -0.09 
    1    0    7      2.02      0.04 
    3    0    7     -2.30      0.07 
    5    0    7     -3.77      0.16 
    6    1    7     -3.79      0.13 
    4    1    7     -2.71      0.59 
    2    1    7     -0.98      0.78 
    0    1    7      0.08      0.35 
    5    2    7     -3.68      1.77 
    3    2    7     -2.32      2.83 
    1    2    7     -0.88      1.55 
    6    3    7     -5.21      2.98 
    4    3    7     -3.08      2.86 
    2    3    7     -2.81      2.85 
    0    3    7     -3.42      0.47 
    5    4    7     -5.98      5.16 
    3    4    7     -5.16      5.41 
    1    4    7     -4.19      2.93 
    6    5    7     -5.90      5.46 
    4    5    7     -6.17      4.32 
    2    5    7     -4.58      2.60 
    0    5    7     -3.41      0.18 
    5    6    7     -6.84      5.72 
    3    6    7     -7.43      4.38 
    1    6    7     -4.65      1.44 
    6    7    7     -3.89      3.95 
    4    7    7     -4.85      3.86 
    2    7    7     -2.92      0.68 
    0    7    7     -1.82     -0.02 
    0    0    8     -1.49      0.15 
    2    0    8     -2.01      0.19 
    4    0    8     -2.24      0.01 
    6    0    8     -1.25     -0.07 
    7    1    8     -2.81      0.37 
    5    1    8     -2.86      0.39 
    3    1    8     -1.64      1.57 
    1    1    8     -2.01      1.19 
    6    2    8     -1.81      0.30 
    4    2    8     -2.41      2.02 
    2    2    8     -2.56      3.63 
    0    2    8     -3.20      0.20 
    7    3    8     -3.67      2.98 
    5    3    8     -4.45      3.90 
    3    3    8     -3.49      3.95 
    1    3    8     -4.21      2.16 
    6    4    8     -3.72      3.83 
    4    4    8     -5.00      4.34 
    2    4    8     -4.11      3.29 
    0    4    8     -3.36      0.15 
    7    5    8     -4.60      4.17 
    5    5    8     -6.14      5.81 
    3    5    8     -6.16      3.21 
    1    5    8     -4.19      0.75 
    6    6    8     -3.23      2.78 
    4    6    8     -5.06      2.67 
    2    6    8     -3.15      0.84 
    0    6    8     -0.91      0.04 
    7    7    8     -3.08      2.12 
    5    7    8     -4.13      3.05 
    3    7    8     -3.46      1.74 
    1    7    8     -2.28      0.28 
    8    8    8     -1.27      1.49 
    6    8    8     -2.52      1.01 
    4    8    8     -1.61      0.88 
    2    8    8      0.60      0.17 
    0    8    8      0.31      0.10 
    1    0    9     -3.32      0.25 
    3    0    9     -1.48     -0.26 
    5    0    9     -0.93     -0.26 
    7    0    9     -0.08     -0.08 
    8    1    9     -0.23      0.41 
    6    1    9     -1.98     -0.18 
    4    1    9     -0.85     -0.23 
    2    1    9     -1.36      0.92 
    0    1    9     -2.94     -0.07 
    7    2    9      0.87      0.34 
    5    2    9     -1.84      0.36 
    3    2    9     -2.56      1.97 
    1    2    9     -3.00      1.86 
    8    3    9      0.33      1.21 
    6    3    9     -2.31      2.14 
    4    3    9     -3.34      1.65 
    2    3    9     -2.51      1.31 
    0    3    9     -2.25      0.07 
    7    4    9     -1.27      2.33 
    5    4    9     -4.36      3.51 
    3    4    9     -5.47      2.65 
    1    4    9     -3.23      1.11 
    8    5    9     -3.11      1.84 
    6    5    9     -3.90      3.70 
    4    5    9     -4.80      2.36 
    2    5    9     -3.23      0.21 
    0    5    9     -1.50      0.12 
    7    6    9     -3.29      2.13 
    5    6    9     -4.33      2.20 
    3    6    9     -4.41      1.35 
    1    6    9     -2.43      0.77 
    8    7    9     -2.62      1.78 
    6    7    9     -3.05      1.73 
    4    7    9     -1.71      0.66 
    2    7    9     -0.08      0.61 
    0    7    9     -0.15      0.44 
    7    8    9     -2.18      1.45 
    5    8    9     -2.88      0.45 
    3    8    9     -0.39      0.50 
    1    8    9     -0.04      0.81 
    8    9    9     -0.53      1.08 
    6    9    9     -2.44      1.42 
    4    9    9      0.08      0.72 
    2    9    9      2.83      0.42 
    0    9    9      1.56      0.06 
    0    0   10     -3.74      0.14 
    2    0   10     -1.89     -0.06 
    4    0   10     -0.34     -0.31 
    6    0   10     -0.07      0.19 
    8    0   10      2.01      0.24 
    9    1   10      1.95     -0.28 
    7    1   10     -0.40      0.32 
    5    1   10     -0.85      0.14 
    3    1   10     -0.41      0.01 
    1    1   10     -2.43      0.21 
    8    2   10      2.42     -0.44 
    6    2   10     -0.28     -0.03 
    4    2   10     -2.38      0.18 
    2    2   10     -2.32      0.75 
    0    2   10     -2.06      0.19 
    9    3   10      0.76     -0.02 
    7    3   10     -0.76      0.97 
    5    3   10     -2.78      1.58 
    3    3   10     -3.18      0.91 
    1    3   10     -1.55      0.12 
    8    4   10     -0.77      0.27 
    6    4   10     -2.35      0.79 
    4    4   10     -4.79      0.92 
    2    4   10     -3.22      0.58 
    0    4   10     -1.00      0.11 
    9    5   10     -2.50      0.83 
    7    5   10     -3.49      1.78 
    5    5   10     -3.50      1.49 
    3    5   10     -3.09      0.61 
    1    5   10     -1.50      0.14 
    8    6   10     -2.78      1.44 
    6    6   10     -2.94      0.41 
    4    6   10     -2.49     -0.81 
    2    6   10     -1.04      0.33 
    0    6   10     -0.25      0.46 
    9    7   10     -1.47      0.67 
    7    7   10     -2.53      1.79 
    5    7   10     -1.54     -0.06 
    3    7   10      0.65     -0.07 
    1    7   10      0.53      0.98 
    8    8   10     -0.75      1.64 
    6    8   10     -1.63      0.65 
    4    8   10     -0.23     -1.13 
    2    8   10      1.87      0.07 
    0    8   10      1.72      0.52 
    9    9   10     -0.05     -0.27 
    7    9   10     -0.95      0.75 
    5    9   10     -0.96      0.48 
    3    9   10      1.96      0.23 
    1    9   10      2.31      0.36 
   10   10   10     -1.05      0.36 
    8   10   10     -0.61      0.14 
    6   10   10     -1.08      0.33 
    4   10   10      0.20      0.18 
    2   10   10      2.86     -0.50 
    0   10   10      3.11      0.03 
    1    0   11     -2.38      0.16 
    3    0   11     -0.60     -0.24 
    5    0   11      0.21     -0.16 
    7    0   11      1.95      0.21 
    9    0   11      3.41      0.14 
   10    1   11      3.74      0.09 
    8    1   11      2.06      0.04 
    6    1   11     -0.32      0.45 
    4    1   11     -0.54     -0.06 
    2    1   11     -1.40     -0.68 
    0    1   11     -2.53     -0.16 
    9    2   11      3.19     -0.18 
    7    2   11      1.88     -0.51 
    5    2   11     -0.40     -0.06 
    3    2   11     -1.82     -0.15 
    1    2   11     -1.16     -0.04 
   10    3   11      2.77      0.46 
    8    3   11      0.90     -0.21 
    6    3   11     -0.84      0.03 
    4    3   11     -2.32      0.17 
    2    3   11     -1.92     -0.22 
    0    3   11     -0.87      0.06 
    9    4   11      0.41      0.37 
    7    4   11     -0.73     -0.58 
    5    4   11     -2.27     -0.72 
    3    4   11     -3.04      0.42 
    1    4   11     -0.85      0.65 
   10    5   11      0.06     -0.17 
    8    5   11     -1.94      0.57 
    6    5   11     -2.44     -0.09 
    4    5   11     -2.16     -0.55 
    2    5   11     -1.51      0.66 
    0    5   11     -1.39      0.17 
    9    6   11     -1.39      0.26 
    7    6   11     -2.12      0.78 
    5    6   11     -1.91     -1.33 
    3    6   11     -0.73     -0.36 
    1    6   11      0.30      0.96 
   10    7   11     -0.91     -1.36 
    8    7   11     -1.54      1.10 
    6    7   11     -1.31      0.99 
    4    7   11      0.36     -0.69 
    2    7   11      1.53      0.71 
    0    7   11      1.07      0.25 
    9    8   11     -0.87      0.14 
    7    8   11     -0.55      1.64 
    5    8   11     -0.45     -0.08 
    3    8   11      1.35     -0.40 
    1    8   11      2.91      0.46 
   10    9   11     -0.61     -0.50 
    8    9   11     -0.52      0.47 
    6    9   11     -0.07      1.08 
    4    9   11      1.16      0.75 
    2    9   11      2.85      0.64 
    0    9   11      3.06      0.01 
    9   10   11     -0.29      0.25 
    7   10   11     -0.07      0.07 
    5   10   11      0.02      0.30 
    3   10   11      1.69      0.24 
    1   10   11      3.25      0.00 
   10   11   11      0.18      0.89 
    8   11   11     -0.47     -0.44 
    6   11   11     -0.13     -0.66 
    4   11   11      1.56      0.74 
    2   11   11      3.21      0.84 
    0   11   11      2.89      0.26 
    0    0   12     -2.19      0.22 
    2    0   12     -1.47      0.27 
    4    0   12     -0.07      0.16 
    6    0   12      1.76      0.17 
    8    0   12      4.08      0.39 
   10    0   12      4.32      0.17 
   11    1   12      3.23      0.45 
    9    1   12      2.77     -0.09 
    7    1   12      1.29     -0.44 
    5    1   12      0.65      0.05 
    3    1   12     -0.41     -0.32 
    1    1   12     -1.76     -0.61 
   10    2   12      3.53      0.00 
    8    2   12      2.39     -1.00 
    6    2   12      0.77     -0.82 
    4    2   12     -0.93     -0.02 
    2    2   12     -1.71     -0.35 
    0    2   12     -1.11      0.30 
   11    3   12      1.81      0.36 
    9    3   12      0.69     -0.43 
    7    3   12     -0.72     -1.03 
    5    3   12     -0.69     -0.50 
    3    3   12     -1.29     -0.03 
    1    3   12     -1.16     -0.14 
   10    4   12      1.31     -0.17 
    8    4   12     -0.17     -0.90 
    6    4   12     -1.47     -1.61 
    4    4   12     -2.32     -0.67 
    2    4   12     -1.88      1.06 
    0    4   12     -0.85      0.40 
   11    5   12     -0.02     -0.22 
    9    5   12     -0.70     -0.40 
    7    5   12     -1.70      0.03 
    5    5   12     -1.29     -1.14 
    3    5   12     -0.71      0.07 
    1    5   12     -0.56      0.74 
   10    6   12     -0.09     -0.80 
    8    6   12     -0.54      0.24 
    6    6   12     -1.20     -0.56 
    4    6   12     -1.11     -1.47 
    2    6   12      0.23      0.63 
    0    6   12      0.85      0.18 
   11    7   12     -0.09     -0.26 
    9    7   12     -0.90     -0.35 
    7    7   12     -0.53      1.35 
    5    7   12      0.36     -0.25 
    3    7   12      1.78     -0.28 
    1    7   12      2.64      0.34 
   10    8   12     -1.12     -0.10 
    8    8   12     -0.76      0.96 
    6    8   12      0.06      0.50 
    4    8   12      0.49     -0.76 
    2    8   12      2.53     -0.13 
    0    8   12      4.04      0.06 
   11    9   12      0.22      0.73 
    9    9   12     -1.07      0.30 
    7    9   12     -0.28      0.57 
    5    9   12      0.91      0.07 
    3    9   12      2.49      0.41 
    1    9   12      4.04      0.47 
   10   10   12     -1.24      1.01 
    8   10   12     -0.67      0.54 
    6   10   12      0.18     -0.52 
    4   10   12      0.92     -0.44 
    2   10   12      2.98      0.00 
    0   10   12      4.18      0.23 
   11   11   12      0.31      2.01 
    9   11   12      0.14      0.60 
    7   11   12     -0.08     -0.58 
    5   11   12      0.65     -0.62 
    3   11   12      2.92      0.64 
    1   11   12      4.18      0.81 
   12   12   12     -1.90      4.27 
   10   12   12     -0.89      2.02 
    8   12   12      0.51      1.00 
    6   12   12      0.56      0.07 
    4   12   12      1.35      0.13 
    2   12   12      3.64      0.25 
    0   12   12      4.40      0.18 
    1    0   13     -0.90     -0.16 
    3    0   13     -0.20      0.03 
    5    0   13      1.90     -0.37 
    7    0   13      2.72     -0.12 
    9    0   13      2.91      0.38 
   11    0   13      2.44      0.42 
   12    1   13      3.77      0.98 
   10    1   13      3.66      0.89 
    8    1   13      2.69     -0.12 
    6    1   13      2.11     -0.45 
    4    1   13      1.48      0.06 
    2    1   13     -0.47     -0.70 
    0    1   13     -1.22     -0.38 
   11    2   13      2.26      1.24 
    9    2   13      2.10      0.32 
    7    2   13      1.47     -0.88 
    5    2   13      1.27     -0.54 
    3    2   13     -0.07     -0.36 
    1    2   13     -0.34     -0.64 
   12    3   13      2.47      1.44 
   10    3   13      2.44      0.21 
    8    3   13      1.15     -0.87 
    6    3   13      0.62     -0.94 
    4    3   13      0.97     -0.28 
    2    3   13     -0.24     -0.14 
    0    3   13     -0.80      0.10 
   11    4   13      1.05      0.21 
    9    4   13      0.96     -1.00 
    7    4   13     -0.13     -1.10 
    5    4   13     -0.55     -1.31 
    3    4   13     -0.73      0.01 
    1    4   13      0.05      0.57 
   12    5   13      1.00      0.57 
   10    5   13      1.08     -1.36 
    8    5   13      0.62     -1.08 
    6    5   13     -0.14     -0.83 
    4    5   13     -0.23     -0.95 
    2    5   13     -0.43      0.51 
    0    5   13     -0.48      0.07 
   11    6   13      0.55     -0.55 
    9    6   13      0.19     -1.12 
    7    6   13     -0.11      0.10 
    5    6   13     -0.83     -1.06 
    3    6   13     -0.51     -0.52 
    1    6   13      1.68      0.17 
   12    7   13      1.26      0.54 
   10    7   13      0.06     -0.99 
    8    7   13     -0.30     -0.01 
    6    7   13      0.30      0.31 
    4    7   13      0.64     -0.44 
    2    7   13      1.66      0.08 
    0    7   13      2.43     -0.30 
   11    8   13      0.58      0.29 
    9    8   13     -0.99      0.74 
    7    8   13     -0.55      1.54 
    5    8   13      0.00      0.25 
    3    8   13      1.31      0.03 
    1    8   13      4.32     -0.02 
   12    9   13      1.12      1.22 
   10    9   13     -0.14      0.30 
    8    9   13     -0.84      0.94 
    6    9   13      0.12      0.35 
    4    9   13      1.40      0.50 
    2    9   13      3.27      0.99 
    0    9   13      4.30      0.17 
   11   10   13      0.30      1.25 
    9   10   13     -0.06      1.60 
    7   10   13     -0.03      1.20 
    5   10   13     -0.13     -0.12 
    3   10   13      1.62      0.43 
    1   10   13      4.40      0.74 
   12   11   13      0.40      3.03 
   10   11   13      0.47      1.10 
    8   11   13      0.66      0.46 
    6   11   13      0.20     -0.80 
    4   11   13      1.04      0.01 
    2   11   13      3.16      1.27 
    0   11   13      3.96      0.80 
   11   12   13     -0.19      3.31 
    9   12   13      0.71      1.87 
    7   12   13      0.87      0.75 
    5   12   13     -0.22     -0.24 
    3   12   13      1.24      0.30 
    1   12   13      3.58      0.54 
   12   13   13      0.43      4.18 
   10   13   13      0.50      2.26 
    8   13   13      1.37      0.42 
    6   13   13      1.31     -0.49 
    4   13   13      1.39      0.70 
    2   13   13      2.56      1.50 
    0   13   13      3.00      0.34 
    0    0   14      1.15     -0.14 
    2    0   14      0.49      0.03 
    4    0   14      1.87     -0.10 
    6    0   14      3.04     -0.29 
    8    0   14      2.82      0.15 
   10    0   14      2.87      0.12 
   12    0   14      3.21     -0.13 
   13    1   14      2.38      0.53 
   11    1   14      1.99      0.76 
    9    1   14      1.73      0.33 
    7    1   14      1.15     -0.46 
    5    1   14      1.67     -0.51 
    3    1   14      0.16     -0.47 
    1    1   14     -0.79     -0.78 
   12    2   14      2.05      1.04 
   10    2   14      1.60      0.34 
    8    2   14      1.59     -0.34 
    6    2   14      1.43     -0.52 
    4    2   14      1.28     -0.22 
    2    2   14      0.47     -0.77 
    0    2   14      0.65     -0.11 
   13    3   14      0.97      0.98 
   11    3   14      0.24      0.32 
    9    3   14      0.43     -0.65 
    7    3   14     -0.34     -0.35 
    5    3   14      0.37     -0.23 
    3    3   14      0.11     -0.56 
    1    3   14     -1.12     -0.69 
   12    4   14      1.17      1.05 
   10    4   14      0.58     -0.93 
    8    4   14      0.62     -1.03 
    6    4   14     -0.18     -0.16 
    4    4   14     -0.20      0.02 
    2    4   14     -0.08      0.18 
    0    4   14      0.61      0.21 
   13    5   14      0.88      0.11 
   11    5   14      0.42     -0.21 
    9    5   14      0.52     -1.20 
    7    5   14      0.17      0.23 
    5    5   14      0.06     -0.11 
    3    5   14     -0.59     -0.35 
    1    5   14     -0.58     -0.10 
   12    6   14      2.17      0.95 
   10    6   14      0.98     -0.62 
    8    6   14      0.52     -0.37 
    6    6   14      0.20     -0.11 
    4    6   14     -0.57     -0.65 
    2    6   14      0.41     -0.03 
    0    6   14      2.32      0.14 
   13    7   14      1.52      0.29 
   11    7   14      1.48      0.42 
    9    7   14      0.07      0.13 
    7    7   14      0.02      0.75 
    5    7   14      0.77     -0.62 
    3    7   14      0.72     -0.71 
    1    7   14      1.89     -0.28 
   12    8   14      1.62      1.26 
   10    8   14      0.26      0.27 
    8    8   14     -0.85      0.75 
    6    8   14     -0.42     -0.31 
    4    8   14      0.22     -1.01 
    2    8   14      2.32     -0.38 
    0    8   14      4.12      0.09 
   13    9   14      0.40      1.56 
   11    9   14      0.74      0.43 
    9    9   14     -0.37      0.61 
    7    9   14     -0.91      0.48 
    5    9   14     -0.03     -0.92 
    3    9   14      1.60     -0.15 
    1    9   14      3.27      0.23 
   12   10   14     -0.50      1.87 
   10   10   14     -0.62      0.18 
    8   10   14     -0.24      0.42 
    6   10   14     -0.81     -1.01 
    4   10   14     -0.35     -0.95 
    2   10   14      2.35      0.09 
    0   10   14      4.16      0.34 
   13   11   14      0.04      3.04 
   11   11   14     -0.09      1.62 
    9   11   14      0.19      0.66 
    7   11   14     -0.07     -0.54 
    5   11   14     -0.70     -1.23 
    3   11   14      0.88      0.64 
    1   11   14      2.91      1.04 
   12   12   14     -0.85      3.81 
   10   12   14     -1.09      2.31 
    8   12   14      0.56      0.86 
    6   12   14      0.37     -0.79 
    4   12   14      0.10      0.05 
    2   12   14      2.23      0.95 
    0   12   14      3.98      0.21 
   13   13   14      0.45      2.73 
   11   13   14      0.32      3.38 
    9   13   14      0.13      2.05 
    7   13   14      0.72      0.01 
    5   13   14      0.56      0.13 
    3   13   14      1.46      2.22 
    1   13   14      2.70      1.46 
   14   14   14     -0.10      1.19 
   12   14   14     -0.29      2.91 
   10   14   14     -0.53      2.82 
    8   14   14      0.85      1.56 
    6   14   14      1.64      0.44 
    4   14   14      1.48      1.42 
    2   14   14      2.66      1.75 
    0   14   14      3.54     -0.38 
    1    0   15      0.59     -0.17 
    3    0   15     -0.51     -0.01 
    5    0   15      1.55     -0.08 
    7    0   15      1.94      0.38 
    9    0   15      1.76      0.21 
   11    0   15      1.20      0.27 
   13    0   15      1.80      0.25 
   14    1   15      1.81      1.30 
   12    1   15      1.19      1.36 
   10    1   15      1.44      0.69 
    8    1   15      1.56      0.26 
    6    1   15      1.78     -0.11 
    4    1   15      1.52     -0.34 
    2    1   15      0.52     -0.72 
    0    1   15      0.97     -0.23 
   13    2   15      1.58      1.76 
   11    2   15      0.40      1.23 
    9    2   15      1.41      0.32 
    7    2   15      1.34      0.32 
    5    2   15      0.97     -0.10 
    3    2   15      0.14     -0.80 
    1    2   15      0.63     -1.02 
   14    3   15      0.91      2.03 
   12    3   15      0.46      1.49 
   10    3   15      0.45     -0.21 
    8    3   15      1.06     -0.70 
    6    3   15      0.94      0.00 
    4    3   15      1.61     -0.28 
    2    3   15      0.71     -1.30 
    0    3   15      0.13     -0.10 
   13    4   15      1.70      0.40 
   11    4   15      0.64     -0.37 
    9    4   15      1.12     -1.68 
    7    4   15      0.70     -0.52 
    5    4   15      0.19      0.10 
    3    4   15     -0.08     -0.63 
    1    4   15      0.50     -0.87 
   14    5   15      0.47      0.34 
   12    5   15      1.34     -0.01 
   10    5   15      0.85     -1.59 
    8    5   15      0.76     -1.54 
    6    5   15      0.66     -0.34 
    4    5   15      0.49     -0.46 
    2    5   15     -0.49     -0.94 
    0    5   15     -0.20     -0.04 
   13    6   15      2.36     -1.07 
   11    6   15      2.05     -1.20 
    9    6   15      0.84     -1.43 
    7    6   15      0.02     -0.34 
    5    6   15     -0.45     -0.76 
    3    6   15     -1.19     -0.87 
    1    6   15      0.63     -0.48 
   14    7   15      0.82      0.06 
   12    7   15      1.91     -0.24 
   10    7   15      0.99     -0.89 
    8    7   15     -0.43      0.01 
    6    7   15     -0.04     -0.49 
    4    7   15      0.01     -1.17 
    2    7   15     -0.33     -0.49 
    0    7   15      0.55      0.06 
   13    8   15      1.56     -0.36 
   11    8   15      1.48     -0.77 
    9    8   15      0.05      0.28 
    7    8   15     -0.96      1.20 
    5    8   15     -0.78     -0.65 
    3    8   15     -0.28     -0.67 
    1    8   15      1.99     -0.26 
   14    9   15      0.37      0.54 
   12    9   15      0.94      0.21 
   10    9   15      0.64     -0.60 
    8    9   15     -0.37      0.80 
    6    9   15     -0.59      0.04 
    4    9   15      0.27     -0.17 
    2    9   15      1.17      0.46 
    0    9   15      1.73      0.18 
   13   10   15      0.51      0.73 
   11   10   15      0.25      0.00 
    9   10   15      0.33      0.50 
    7   10   15     -0.18      0.76 
    5   10   15     -0.91     -0.20 
    3   10   15      0.22      0.41 
    1   10   15      2.35      0.18 
   14   11   15      0.19      0.68 
   12   11   15      1.02      1.04 
   10   11   15      0.40      0.36 
    8   11   15      0.44     -0.25 
    6   11   15     -0.20     -1.41 
    4   11   15      0.03      0.39 
    2   11   15      1.13      1.70 
    0   11   15      1.80      0.64 
   13   12   15      0.48      1.50 
   11   12   15     -0.34      2.13 
    9   12   15     -0.41      1.61 
    7   12   15      0.25     -0.65 
    5   12   15     -0.65     -1.13 
    3   12   15     -0.10      0.88 
    1   12   15      1.59      0.79 
   14   13   15      0.20      0.43 
   12   13   15      1.00      1.29 
   10   13   15      0.04      1.66 
    8   13   15      0.28     -0.01 
    6   13   15      0.31     -1.82 
    4   13   15      0.30      0.50 
    2   13   15      1.14      2.32 
    0   13   15      1.68      0.50 
   13   14   15     -0.38      1.04 
   11   14   15     -1.05      1.64 
    9   14   15     -0.63      1.34 
    7   14   15      0.24     -0.20 
    5   14   15     -0.56     -0.67 
    3   14   15     -0.01      0.96 
    1   14   15      1.73      0.64 
   14   15   15      0.76      0.08 
   12   15   15     -0.46      0.10 
   10   15   15     -0.07     -0.51 
    8   15   15      0.76     -0.24 
    6   15   15      0.00     -0.36 
    4   15   15     -0.32      0.90 
    2   15   15      1.09      2.01 
    0   15   15      1.86      0.10 
    0    0   16      3.29      0.16 
    2    0   16      0.71      0.05 
    4    0   16      0.05     -0.06 
    6    0   16      1.52      0.34 
    8    0   16      1.78      0.37 
   10    0   16      0.86     -0.17 
   12    0   16      0.88      0.14 
   14    0   16      2.08     -0.19 
   15    1   16      0.85      0.61 
   13    1   16      1.67      0.45 
   11    1   16      1.28      0.49 
    9    1   16      1.53     -0.10 
    7    1   16      0.60      0.14 
    5    1   16     -0.13     -0.39 
    3    1   16     -1.00     -0.41 
    1    1   16      0.50     -0.14 
   14    2   16      1.10      0.62 
   12    2   16      0.02      0.67 
   10    2   16     -0.21     -0.11 
    8    2   16      1.04     -0.25 
    6    2   16      0.71     -0.02 
    4    2   16     -0.03     -0.36 
    2    2   16      0.44     -0.74 
    0    2   16      1.92     -0.04 
   15    3   16     -1.09      0.86 
   13    3   16      0.46     -0.13 
   11    3   16     -0.06     -0.07 
    9    3   16      0.67     -1.15 
    7    3   16      0.21     -0.66 
    5    3   16     -0.07     -0.21 
    3    3   16     -0.55     -0.86 
    1    3   16     -0.88     -1.00 
   14    4   16     -0.04      0.02 
   12    4   16      0.17     -0.33 
   10    4   16     -0.27     -1.17 
    8    4   16      0.43     -1.41 
    6    4   16      0.00      0.11 
    4    4   16      0.06      0.55 
    2    4   16      0.19     -0.82 
    0    4   16      0.82     -0.02 
   15    5   16     -1.67      0.04 
   13    5   16      0.54     -0.98 
   11    5   16      0.87     -0.91 
    9    5   16      1.00     -1.52 
    7    5   16      0.29     -0.78 
    5    5   16      0.47     -0.08 
    3    5   16     -0.34     -0.66 
    1    5   16     -1.28     -0.88 
   14    6   16      0.52      0.31 
   12    6   16      1.44     -0.57 
   10    6   16      0.86     -1.22 
    8    6   16      0.03     -0.58 
    6    6   16     -0.37     -0.08 
    4    6   16     -0.28     -0.10 
    2    6   16     -0.03     -0.34 
    0    6   16      1.31      0.27 
   15    7   16     -0.23      0.33 
   13    7   16      0.74     -0.21 
   11    7   16      1.14     -0.81 
    9    7   16      0.65     -0.35 
    7    7   16     -0.08      0.08 
    5    7   16      0.52     -1.60 
    3    7   16     -0.48     -1.43 
    1    7   16     -0.62     -0.39 
   14    8   16      0.61      0.79 
   12    8   16      0.59     -0.15 
   10    8   16      0.24     -1.14 
    8    8   16     -0.46      0.56 
    6    8   16     -0.57     -0.27 
    4    8   16     -0.62     -1.33 
    2    8   16      0.02     -0.54 
    0    8   16      1.73      0.16 
   15    9   16     -0.73     -0.49 
   13    9   16     -0.45      0.00 
   11    9   16      0.07     -0.75 
    9    9   16      0.08     -0.30 
    7    9   16     -0.16     -0.02 
    5    9   16      0.15     -1.75 
    3    9   16     -0.53     -1.11 
    1    9   16     -0.57     -0.47 
   14   10   16     -0.90     -0.09 
   12   10   16     -0.26     -0.07 
   10   10   16     -0.28     -0.84 
    8   10   16     -0.14     -0.30 
    6   10   16     -0.47     -0.89 
    4   10   16     -0.85     -0.35 
    2   10   16     -0.51      0.06 
    0   10   16      0.33     -0.19 
   15   11   16     -2.31     -0.37 
   13   11   16     -0.63      0.00 
   11   11   16      0.18      0.45 
    9   11   16     -0.11      0.18 
    7   11   16     -0.22     -1.46 
    5   11   16     -0.44     -1.36 
    3   11   16     -0.74      0.80 
    1   11   16     -1.34      0.51 
   14   12   16     -0.75      0.37 
   12   12   16      0.24      0.73 
   10   12   16     -0.40      1.34 
    8   12   16      0.11      0.24 
    6   12   16     -0.29     -1.32 
    4   12   16     -0.79      0.44 
    2   12   16     -0.34      1.22 
    0   12   16      0.09      0.13 
   15   13   16     -0.66      0.92 
   13   13   16      0.14      0.60 
   11   13   16      0.11      1.21 
    9   13   16      0.11      1.65 
    7   13   16      0.31     -0.30 
    5   13   16     -0.49     -0.46 
    3   13   16     -0.25      1.76 
    1   13   16      0.08      1.36 
   14   14   16      1.23      0.41 
   12   14   16     -0.20      0.50 
   10   14   16     -0.47      1.06 
    8   14   16      0.91      1.61 
    6   14   16      0.04      0.58 
    4   14   16     -0.77      1.00 
    2   14   16      0.91      1.42 
    0   14   16      2.23     -0.20 
   15   15   16      2.71     -0.37 
   13   15   16      0.18      0.23 
   11   15   16     -0.87     -0.55 
    9   15   16      0.27      0.18 
    7   15   16      0.19      0.98 
    5   15   16     -1.33      1.00 
    3   15   16     -0.67      2.25 
    1   15   16      0.96      1.41 
   16   16   16      4.20     -2.40 
   14   16   16      2.33     -0.73 
   12   16   16     -0.78     -0.10 
   10   16   16     -0.99     -0.44 
    8   16   16     -0.13      0.93 
    6   16   16     -1.45      1.09 
    4   16   16     -2.06      1.32 
    2   16   16     -0.41      1.87 
    0   16   16      0.85     -0.47 
    1    0   17      1.54     -0.12 
    3    0   17     -1.46      0.00 
    5    0   17     -0.38      0.14 
    7    0   17      1.57      0.67 
    9    0   17      1.53      0.07 
   11    0   17      0.61      0.09 
   13    0   17      1.47      0.28 
   15    0   17      0.16      0.24 
   16    1   17     -2.19      1.74 
   14    1   17     -0.39      0.44 
   12    1   17      0.00      0.69 
   10    1   17      0.06      0.24 
    8    1   17      0.52      0.02 
    6    1   17      0.04     -0.23 
    4    1   17     -0.78     -0.44 
    2    1   17     -0.12     -0.06 
    0    1   17      1.80     -0.11 
   15    2   17     -0.33      2.00 
   13    2   17      1.18      0.67 
   11    2   17      0.30      0.87 
    9    2   17      1.08      0.00 
    7    2   17      1.37     -0.13 
    5    2   17     -0.08     -0.61 
    3    2   17     -0.94     -0.52 
    1    2   17      1.40     -0.37 
   16    3   17     -2.13      2.54 
   14    3   17     -1.10      0.32 
   12    3   17     -0.67      0.18 
   10    3   17     -0.47     -0.25 
    8    3   17      0.46     -1.21 
    6    3   17      0.25     -1.03 
    4    3   17     -0.02     -0.69 
    2    3   17     -0.05     -0.95 
    0    3   17      0.69     -0.12 
   15    4   17     -0.83      1.31 
   13    4   17      0.87     -0.37 
   11    4   17      0.57     -0.47 
    9    4   17      1.39     -1.52 
    7    4   17      0.95     -1.52 
    5    4   17      0.05     -0.58 
    3    4   17      0.02     -0.72 
    1    4   17      0.99     -1.01 
   16    5   17     -2.07      0.71 
   14    5   17     -1.25     -0.15 
   12    5   17     -0.49     -0.89 
   10    5   17      0.40     -1.42 
    8    5   17      0.38     -1.86 
    6    5   17     -0.45     -1.06 
    4    5   17      0.12     -0.23 
    2    5   17     -0.61     -1.08 
    0    5   17     -0.96     -0.09 
   15    6   17     -0.19      0.93 
   13    6   17      1.09     -0.27 
   11    6   17      1.18     -1.54 
    9    6   17      1.34     -1.84 
    7    6   17     -0.55     -1.09 
    5    6   17     -1.13     -0.57 
    3    6   17     -0.80     -0.50 
    1    6   17      0.02     -0.64 
   16    7   17     -0.92      0.30 
   14    7   17     -0.16      0.24 
   12    7   17     -0.15     -0.76 
   10    7   17      0.35     -1.41 
    8    7   17     -0.44     -0.31 
    6    7   17     -1.12     -0.51 
    4    7   17     -0.86     -0.63 
    2    7   17     -1.70     -0.26 
    0    7   17     -1.23      0.21 
   15    8   17      0.87      0.34 
   13    8   17      1.04     -0.20 
   11    8   17      0.60     -1.55 
    9    8   17      0.24     -0.78 
    7    8   17     -0.63      0.35 
    5    8   17     -0.92     -0.84 
    3    8   17     -1.51     -0.48 
    1    8   17      0.03     -0.10 
   16    9   17     -0.30     -0.58 
   14    9   17     -0.27     -1.36 
   12    9   17      0.31     -1.20 
   10    9   17      0.28     -0.83 
    8    9   17     -0.21      0.63 
    6    9   17      0.32     -0.22 
    4    9   17     -0.09     -0.29 
    2    9   17     -1.34      0.69 
    0    9   17     -0.70      0.25 
   15   10   17     -0.49     -1.19 
   13   10   17      0.00     -1.31 
   11   10   17      0.51     -0.94 
    9   10   17     -0.03     -0.19 
    7   10   17      0.24     -0.16 
    5   10   17      0.35     -0.64 
    3   10   17     -0.62      0.41 
    1   10   17     -0.28      0.12 
   16   11   17     -0.78     -1.08 
   14   11   17     -1.30     -2.15 
   12   11   17      0.86     -1.33 
   10   11   17      0.87     -0.05 
    8   11   17      0.16     -0.27 
    6   11   17      0.34     -1.31 
    4   11   17      0.45      0.30 
    2   11   17     -0.60      1.21 
    0   11   17     -1.34      0.42 
   15   12   17     -0.87     -0.24 
   13   12   17     -0.46     -0.31 
   11   12   17     -0.09      0.20 
    9   12   17      0.06      0.42 
    7   12   17      0.21     -1.12 
    5   12   17     -0.39     -1.29 
    3   12   17     -0.35     -0.10 
    1   12   17     -0.48     -0.18 
   16   13   17      0.27     -0.76 
   14   13   17      0.27     -0.44 
   12   13   17      0.61     -0.93 
   10   13   17      0.63     -0.06 
    8   13   17      0.94     -0.08 
    6   13   17     -0.32     -1.41 
    4   13   17     -0.57     -0.48 
    2   13   17     -0.22      0.31 
    0   13   17     -0.42      0.26 
   15   14   17      1.70      0.46 
   13   14   17      0.17      0.71 
   11   14   17     -1.33     -0.21 
    9   14   17      0.18      0.50 
    7   14   17      0.74      0.00 
    5   14   17     -1.05     -1.00 
    3   14   17     -0.93     -0.42 
    1   14   17      0.04     -0.22 
   16   15   17      2.63     -1.34 
   14   15   17      2.16     -0.51 
   12   15   17      0.20     -1.24 
   10   15   17     -0.09     -0.95 
    8   15   17      0.57      0.46 
    6   15   17     -0.73     -0.02 
    4   15   17     -1.32      0.50 
    2   15   17     -0.68      1.60 
    0   15   17     -0.09     -0.03 
   15   16   17      2.74     -0.80 
   13   16   17      0.41      0.03 
   11   16   17     -1.12     -0.12 
    9   16   17     -0.68      0.49 
    7   16   17     -0.45      0.55 
    5   16   17     -1.24      0.10 
    3   16   17     -1.34      1.95 
    1   16   17     -1.12      1.60 
   14   17   17      1.24     -1.49 
   12   17   17      0.78     -0.75 
   10   17   17      0.42      0.17 
    8   17   17     -0.45      0.72 
    6   17   17     -1.22      0.39 
    4   17   17     -1.21      1.70 
    2   17   17     -1.57      3.42 
    0   17   17     -2.11      0.01 
    0    0   18      2.68     -0.05 
    2    0   18      0.48      0.08 
    4    0   18     -0.98     -0.11 
    6    0   18      0.29      0.03 
    8    0   18      0.60      0.17 
   10    0   18     -0.83     -0.06 
   12    0   18     -0.19     -0.10 
   14    0   18     -0.32     -0.26 
   16    0   18     -2.75     -0.22 
   17    1   18     -1.83      1.93 
   15    1   18     -1.13      1.17 
   13    1   18      1.08     -0.04 
   11    1   18      0.45      0.19 
    9    1   18     -0.35     -0.23 
    7    1   18     -0.76     -0.32 
    5    1   18     -1.37     -0.52 
    3    1   18     -1.00      0.12 
    1    1   18      1.33      0.17 
   16    2   18     -2.27      2.17 
   14    2   18     -0.44      0.03 
   12    2   18     -0.48     -0.35 
   10    2   18     -1.23     -0.27 
    8    2   18      0.16     -0.54 
    6    2   18     -0.03     -0.73 
    4    2   18     -1.58     -0.56 
    2    2   18     -0.28      0.12 
    0    2   18      2.10     -0.07 
   17    3   18     -0.95      2.30 
   15    3   18     -0.47      1.75 
   13    3   18      0.47     -0.33 
   11    3   18     -0.23     -0.34 
    9    3   18     -0.14     -0.98 
    7    3   18     -0.38     -1.32 
    5    3   18     -1.41     -1.09 
    3    3   18     -1.57     -0.21 
    1    3   18      0.10      0.03 
   16    4   18     -1.53      1.03 
   14    4   18     -0.25     -0.23 
   12    4   18     -0.70     -1.12 
   10    4   18     -0.35     -1.07 
    8    4   18      0.71     -1.20 
    6    4   18     -0.58     -0.93 
    4    4   18     -1.44     -0.19 
    2    4   18     -0.29     -0.27 
    0    4   18      1.08      0.14 
   17    5   18     -0.34      0.41 
   15    5   18     -0.01      1.06 
   13    5   18     -0.11     -0.03 
   11    5   18      0.08     -0.71 
    9    5   18      1.26     -1.22 
    7    5   18     -0.35     -1.34 
    5    5   18     -1.14     -0.47 
    3    5   18     -0.70      0.03 
    1    5   18     -0.96     -0.34 
   16    6   18     -0.92      0.49 
   14    6   18      0.09      0.76 
   12    6   18     -0.38     -0.55 
   10    6   18      0.79     -1.27 
    8    6   18      0.44     -0.89 
    6    6   18     -1.73     -0.16 
    4    6   18     -1.07      0.72 
    2    6   18      0.05     -0.06 
    0    6   18      0.75      0.16 
   17    7   18      0.32      0.51 
   15    7   18      0.43      1.19 
   13    7   18     -0.11      0.80 
   11    7   18      0.18     -0.26 
    9    7   18      0.75     -0.64 
    7    7   18     -1.01     -0.82 
    5    7   18     -0.93     -0.76 
    3    7   18     -0.68     -0.18 
    1    7   18     -1.05     -0.28 
   16    8   18     -0.12      0.91 
   14    8   18      0.38      0.56 
   12    8   18      0.36     -0.57 
   10    8   18      0.45     -1.00 
    8    8   18     -0.36     -0.26 
    6    8   18     -0.94     -0.50 
    4    8   18     -0.87     -0.14 
    2    8   18     -0.29      0.22 
    0    8   18      1.44      0.13 
   17    9   18      0.62      0.94 
   15    9   18     -0.41     -0.04 
   13    9   18     -0.27     -0.82 
   11    9   18      0.56     -0.54 
    9    9   18     -0.11     -0.07 
    7    9   18     -0.15     -0.91 
    5    9   18      0.38     -1.95 
    3    9   18     -1.31     -0.37 
    1    9   18     -1.59      0.26 
   16   10   18     -0.21      0.21 
   14   10   18     -0.85     -1.34 
   12   10   18      0.79     -1.59 
   10   10   18      0.68     -0.93 
    8   10   18      0.00     -0.33 
    6   10   18      0.42     -1.07 
    4   10   18     -0.68     -0.32 
    2   10   18     -1.33      0.81 
    0   10   18     -0.28      0.11 
   17   11   18      0.75      0.46 
   15   11   18     -1.44     -0.88 
   13   11   18     -0.90     -1.33 
   11   11   18      0.95     -0.58 
    9   11   18      0.47     -0.18 
    7   11   18      0.18     -1.20 
    5   11   18     -0.03     -1.54 
    3   11   18     -1.52      0.18 
    1   11   18     -2.59      0.50 
   16   12   18      0.36     -0.87 
   14   12   18     -0.34     -0.72 
   12   12   18      0.66     -0.82 
   10   12   18      1.24     -0.64 
    8   12   18      1.08     -0.37 
    6   12   18     -0.19     -0.71 
    4   12   18     -1.01     -0.13 
    2   12   18     -0.98     -0.09 
    0   12   18     -1.05     -0.06 
   17   13   18      0.54     -0.93 
   15   13   18      0.39     -0.11 
   13   13   18      0.26      0.03 
   11   13   18      0.71     -0.38 
    9   13   18      1.58      0.13 
    7   13   18      0.77     -0.35 
    5   13   18     -0.51     -0.60 
    3   13   18     -0.47     -0.09 
    1   13   18     -1.31     -0.17 
   16   14   18      1.33     -1.38 
   14   14   18      2.04     -0.17 
   12   14   18      0.82     -0.90 
   10   14   18      0.74     -0.31 
    8   14   18      1.55      0.80 
    6   14   18      0.10      0.13 
    4   14   18     -0.31      0.02 
    2   14   18      0.00     -0.05 
    0   14   18     -0.03     -0.47 
   15   15   18      1.81     -0.21 
   13   15   18      1.32     -0.79 
   11   15   18      0.14     -0.74 
    9   15   18      0.31      1.04 
    7   15   18      0.36      0.81 
    5   15   18      0.24      0.16 
    3   15   18      0.35      1.59 
    1   15   18     -0.86      1.29 
   14   16   18      1.64     -1.51 
   12   16   18      0.63     -1.35 
   10   16   18     -0.78      0.57 
    8   16   18     -1.01      1.57 
    6   16   18     -0.77      0.32 
    4   16   18     -0.39      0.77 
    2   16   18     -0.78      2.32 
    0   16   18     -1.28     -0.36 
   13   17   18      0.51     -1.40 
   11   17   18      0.27      0.15 
    9   17   18     -0.89      1.32 
    7   17   18     -1.07      0.77 
    5   17   18     -0.58      0.11 
    3   17   18     -0.72      2.03 
    1   17   18     -1.86      1.92 
   12   18   18      0.30     -0.28 
   10   18   18     -0.17      0.92 
    8   18   18     -0.70      0.91 
    6   18   18     -1.36      0.22 
    4   18   18     -2.12     -0.06 
    2   18   18     -1.96      1.08 
    0   18   18     -1.96     -0.46 
    1    0   19      0.73     -0.22 
    3    0   19     -0.77      0.07 
    5    0   19     -0.65     -0.05 
    7    0   19      0.55      0.11 
    9    0   19     -0.69      0.14 
   11    0   19     -0.98      0.03 
   13    0   19      0.13     -0.22 
   15    0   19     -1.07      0.14 
   17    0   19     -0.69      0.01 
   18    1   19     -0.79     -0.01 
   16    1   19     -2.64      1.48 
   14    1   19     -1.69      0.51 
   12    1   19     -0.71      0.08 
   10    1   19     -1.44      0.11 
    8    1   19     -0.85     -0.18 
    6    1   19     -0.83     -0.22 
    4    1   19     -1.17     -0.16 
    2    1   19     -0.25      0.01 
    0    1   19      0.70     -0.31 
   17    2   19     -0.49      1.82 
   15    2   19      0.07      2.37 
   13    2   19      0.52      0.67 
   11    2   19     -0.94      0.42 
    9    2   19     -0.57      0.20 
    7    2   19      0.48      0.05 
    5    2   19     -1.14     -0.55 
    3    2   19     -1.33     -0.39 
    1    2   19      1.35     -0.06 
   18    3   19     -1.73     -0.19 
   16    3   19     -1.08      2.10 
   14    3   19     -0.43      1.01 
   12    3   19     -0.96     -0.37 
   10    3   19     -1.10     -0.57 
    8    3   19     -0.13     -0.74 
    6    3   19     -0.86     -1.34 
    4    3   19     -1.92     -1.21 
    2    3   19     -0.58     -0.24 
    0    3   19      1.15     -0.03 
   17    4   19     -0.51      1.39 
   15    4   19      1.41      2.33 
   13    4   19      0.82      0.44 
   11    4   19     -0.39     -0.57 
    9    4   19      0.91     -0.36 
    7    4   19      0.65     -0.78 
    5    4   19     -1.59     -1.41 
    3    4   19     -1.37     -0.55 
    1    4   19      1.26      0.03 
   18    5   19     -1.33      0.21 
   16    5   19     -0.36      0.98 
   14    5   19     -0.11      0.66 
   12    5   19     -1.04     -0.91 
   10    5   19      0.29     -1.06 
    8    5   19      0.59     -1.15 
    6    5   19     -1.52     -1.75 
    4    5   19     -1.81     -0.75 
    2    5   19     -1.20     -0.14 
    0    5   19     -0.71      0.02 
   17    6   19      0.23      1.23 
   15    6   19      1.44      2.05 
   13    6   19      0.80      0.61 
   11    6   19      0.58     -0.71 
    9    6   19      1.34     -0.81 
    7    6   19     -1.12     -1.07 
    5    6   19     -2.64     -0.29 
    3    6   19     -1.36      0.43 
    1    6   19     -0.11     -0.24 
   18    7   19      0.56      0.64 
   16    7   19      0.51      0.49 
   14    7   19      0.21      0.10 
   12    7   19      0.17     -0.66 
   10    7   19      1.01     -0.43 
    8    7   19     -0.67     -0.97 
    6    7   19     -2.57     -1.14 
    4    7   19     -1.53      0.34 
    2    7   19     -1.32      0.15 
    0    7   19     -1.33      0.05 
   17    8   19      1.64      1.04 
   15    8   19      1.72      1.11 
   13    8   19      1.81     -0.42 
   11    8   19      1.88     -0.72 
    9    8   19      0.45     -0.63 
    7    8   19     -1.78     -0.92 
    5    8   19     -1.92      0.01 
    3    8   19     -1.07      0.88 
    1    8   19      0.40      0.13 
   18    9   19      1.19      0.33 
   16    9   19      1.04     -0.30 
   14    9   19      0.54     -1.99 
   12    9   19      1.97     -1.84 
   10    9   19      1.62     -0.23 
    8    9   19     -0.49     -0.11 
    6    9   19     -0.57     -0.91 
    4    9   19     -0.44      0.18 
    2    9   19     -0.69      1.23 
    0    9   19      0.21      0.44 
   17   10   19      1.77      0.55 
   15   10   19      1.04     -0.52 
   13   10   19      1.38     -1.78 
   11   10   19      1.96     -1.58 
    9   10   19      0.37     -0.72 
    7   10   19     -0.14     -0.46 
    5   10   19     -0.39     -0.32 
    3   10   19     -1.17      1.18 
    1   10   19      0.58      1.11 
   18   11   19      0.72      0.38 
   16   11   19      0.77     -1.47 
   14   11   19     -0.19     -2.48 
   12   11   19      1.38     -2.02 
   10   11   19      1.63     -1.05 
    8   11   19      0.41     -0.13 
    6   11   19      0.10     -0.59 
    4   11   19     -0.62      0.06 
    2   11   19     -0.59      1.40 
    0   11   19      0.31      0.49 
   17   12   19      1.28     -0.76 
   15   12   19      0.78     -1.04 
   13   12   19      0.16     -0.54 
   11   12   19      0.71     -1.41 
    9   12   19      0.74     -1.37 
    7   12   19      0.10     -0.71 
    5   12   19     -0.94     -0.50 
    3   12   19     -1.04      0.22 
    1   12   19     -0.07      0.11 
   16   13   19      0.71     -2.00 
   14   13   19      0.37     -1.32 
   12   13   19      0.84     -1.26 
   10   13   19      1.53     -1.17 
    8   13   19      0.80     -0.58 
    6   13   19     -0.63     -0.78 
    4   13   19     -0.32     -0.26 
    2   13   19     -0.24      0.08 
    0   13   19     -0.71     -0.23 
   15   14   19      0.89     -0.28 
   13   14   19      0.58     -0.30 
   11   14   19      0.26     -0.86 
    9   14   19      0.69     -0.31 
    7   14   19      0.24     -0.57 
    5   14   19     -0.07     -0.51 
    3   14   19      0.18      0.38 
    1   14   19     -1.37      0.13 
   14   15   19      0.93     -1.02 
   12   15   19      0.99     -1.65 
   10   15   19      0.36      0.19 
    8   15   19     -0.13      0.84 
    6   15   19     -0.07     -0.13 
    4   15   19      1.05      0.81 
    2   15   19     -0.33      1.92 
    0   15   19     -2.16      0.10 
   13   16   19      0.66     -0.92 
   11   16   19     -0.34      0.06 
    9   16   19     -0.76      1.72 
    7   16   19      0.21      1.09 
    5   16   19      1.00      0.49 
    3   16   19      0.57      1.98 
    1   16   19     -1.44      1.99 
   12   17   19      0.41     -0.59 
   10   17   19     -0.64      1.22 
    8   17   19     -0.66      1.90 
    6   17   19      0.20      1.22 
    4   17   19      0.44      0.90 
    2   17   19     -0.07      1.92 
    0   17   19     -0.73      0.22 
   11   18   19     -0.18      0.85 
    9   18   19      0.22      1.23 
    7   18   19      1.21      1.68 
    5   18   19      0.30      0.65 
    3   18   19     -0.41      0.01 
    1   18   19      0.54      0.41 
   10   19   19      0.43      0.57 
    8   19   19      1.12      0.94 
    6   19   19      0.39      1.37 
    4   19   19     -0.95     -0.33 
    2   19   19      0.32     -0.73 
    0   19   19      1.59     -0.27 
    0    0   20      1.37      0.20 
    2    0   20      0.96      0.24 
    4    0   20      0.04      0.12 
    6    0   20      1.18      0.02 
    8    0   20      0.77      0.01 
   10    0   20     -1.82      0.09 
   12    0   20     -1.64     -0.18 
   14    0   20     -1.57     -0.05 
   16    0   20     -0.83      0.15 
   18    0   20      0.66     -0.05 
   19    1   20      1.53     -0.49 
   17    1   20      1.04      0.42 
   15    1   20     -0.72      1.17 
   13    1   20     -1.08      0.42 
   11    1   20     -1.84      0.16 
    9    1   20     -1.82      0.02 
    7    1   20     -0.73      0.40 
    5    1   20     -1.07      0.62 
    3    1   20      0.07      0.24 
    1    1   20      0.92     -0.10
[truncated: 36,807 more chars]
